# Supplementary material for: MSI expresso: a software for determining MSI status and detecting MSI-related transcription events from RNA sequencing data
Source: Front Genet. 2025 Apr 24;16:1523278. doi: 10.3389/fgene.2025.1523278 (PMC12058494; doi:10.3389/fgene.2025.1523278)
Supplement: Supplementary file 1 [file Table1.xlsx]

## Sheet: Supplementary table 1
SAMPEL/CELL NAME	INTERNAL ID	KNOWN STATUS	MSIE STATUS	PANEL % INSTABILITY	UNSTABLE MS PANEL	TOTAL PANEL EXPRESSED	MLH1 rel. expression	MSH2 rel. expression	MSH6 rel. expression	MMR STATUS
Co115	D000OWO	COLON_MSI	MSI-H	96.5714	169	175	0.263077	63.2663	36.4706	MLH1 low expression
Co115	D000OWOd	COLON_MSI	MSI-H	95.977	167	174	0.204278	64.0313	35.7644	MLH1 low expression
HCT8	D000OWP	COLON_MSI	MSI-H	78.0645	121	155	41.3333	55.4828	3.18392	MSH6 low expression
HCT116	D000OWQ	COLON_MSI	MSI-H	97.8022	178	182	4.4567	53.6544	41.8889	MLH1 low expression
Lim1215	D000OWR	COLON_MSI	MSI-H	95.6284	175	183	5.90606	47.8572	46.2367	MLH1 low expression
LS174T	D000OWS	COLON_MSI	MSI-H	89.5954	155	173	40.6058	36.6575	22.7367
Caco2	D000OWT	COLON_MSS	MSS	8.82353	12	136	27.4267	38.0949	34.4784
	D000OWX	COLON_MSI	MSI-H	72.7848	115	158	42.1709	7.8488	49.9803	MSH2 low expression
HT29	D000OX0	COLON_MSS	MSS	26.7241	31	116	16.5485	51.3917	32.0598
HT29	D000OX0d	COLON_MSS	MSS	25.9259	28	108	17.1584	50.5844	32.2572
LS173	D000OX1	COLON_MSS	MSS	33.0357	37	112	28.2746	37.0153	34.71
SW480	D000OX2	COLON_MSS	MSS	18.3486	20	109	19.4444	42.0985	38.4571
SW620	D000OX3	COLON_MSS	MSS	6.77966	8	118	32.1084	39.604	28.2876
	D000PDK	COLON_NORM_MSI	MSS	0.740741	1	135	25.0075	63.0614	11.9311
13G01985-N	D000P7L	COLON_NORM_MSS	MSS	5.83942	8	137	28.5443	35.8725	35.5832
06G0484-T	D000OX7	COLON_MSI	MSI-H	80.7229	134	166	5.72417	44.5571	49.7187	MLH1 low expression
09G05811-N	D000PAR	COLON_NORM_MSI	MSS	2.20588	3	136	30.7496	44.3604	24.89
12E00800-T	D000OY1	COLON_MSI	MSI-H	92.7374	166	179	9.39955	47.7632	42.8373	MLH1 low expression
12E00800-T	D000OY1d	COLON_MSI	MSI-H	93.7143	164	175	10.4014	45.2399	44.3587	MLH1 low expression
12G03481-N	D000P42	COLON_NORM_MSI	MSS	2.5	3	120	32.2092	45.9574	21.8334
12E01406-T	D000OY9	COLON_MSI	MSI-H	90.9091	160	176	6.73061	41.9588	51.3106	MLH1 low expression
12E01406-T	D000OY9d	COLON_MSI	MSI-H	89.2655	158	177	6.9998	42.0968	50.9033	MLH1 low expression
10G05310-N	D000P14	COLON_NORM_MSI	MSS	8.33333	11	132	34.6421	37.9489	27.4089
12E01408-T	D000OYB	COLON_MSI	MSI-H	85.7143	138	161	34.3796	37.1135	28.5069
11G02806-T	D000P2C	COLON_NORM_MSI	MSS	4.6875	6	128	35.1905	44.5573	20.2521
12E01912-T	D000OYJ	COLON_MSI	MSI-H	83.5443	132	158	13.6435	44.6767	41.6798	MLH1 low expression
13G04988-N	D000P5A	COLON_NORM_MSI	MSS	2.98507	4	134	35.5807	42.3165	22.1028
12E02027-T	D000OYN	COLON_MSI	MSS	10.0775	13	129	40.6195	29.8381	29.5425
13G02893-N	D000P7T	COLON_NORM_MSS	MSS	2.98507	4	134	36.0409	38.9322	25.0269
13E00156-T	D000P09	COLON_MSI	MSI-H	90.8046	158	174	12.1194	52.6401	35.2406	MLH1 low expression
11G00526-T	D000P22	COLON_NORM_MSI	MSS	7.74648	11	142	37.0151	36.8168	26.1681
13E01214-T	D000P0D	COLON_MSI	MSI-H	69.6552	101	145	45.4646	23.1477	31.3878
13E01272-N	D000P0E	COLON_NORM_MSI	MSI-H	97.191	173	178	4.00412	57.536	38.4599	MLH1 low expression
13E01272-T	D000P0F	COLON_MSI	MSS	3.67647	5	136	33.4974	40.3816	26.121
13G04596-N	D000P58	COLON_NORM_MSI	MSS	4.08163	6	147	37.1355	40.8921	21.9724
13E01462-T	D000P0H	COLON_MSI	MSI-H	88.4393	153	173	40.2863	34.9987	24.715
13G06056-N	D000P5E	COLON_NORM_MSI	MSS	3.59712	5	139	37.596	38.7996	23.6044
13E02504-T	D000P0J	COLON_MSI	MSI-H	65.3846	85	130	33.313	35.4745	31.2126
13G06116-N	D000P5G	COLON_NORM_MSI	MSS	4.08163	6	147	37.706	34.9309	27.3631
10G01285-T	D000P0N	COLON_MSI	MSI-H	85.625	137	160	13.9223	48.9131	37.1645	MLH1 low expression
S13G08546-N	D000PBH	COLON_NORM_MSI	MSS	4.22535	6	142	37.9343	42.1973	19.8684
10G04209-T	D000P0V	COLON_MSI	MSI-H	89.881	151	168	6.22943	48.3952	45.3753	MLH1 low expression
10G04539-N	D000P0W	COLON_NORM_MSI	MSI-H	95.5056	170	178	8.0652	53.5846	38.3502	MLH1 low expression
10G04539-T	D000P0X	COLON_MSI	MSI-H	83.5526	127	152	10.6574	34.2161	55.1265	MLH1 low expression
14SG00357-N	D000PBL	COLON_NORM_MSI	MSS	2.8169	4	142	37.9536	42.5367	19.5097
10G04602-T	D000P0Z	COLON_MSI	MSI-H	91.8129	157	171	7.06077	43.3231	49.6161	MLH1 low expression
08G01975-N	D000P8T	COLON_NORM_MSI	MSS	4.10959	6	146	37.9749	37.5118	24.5133
10G05113-T	D000P13	COLON_MSI	MSI-H	97.1591	171	176	0.970632	65.602	33.4273	MLH1 low expression
07G09267-N	D000P8P	COLON_NORM_MSI	MSS	5.14706	7	136	38.9262	35.907	25.1668
10G05310-T	D000P15	COLON_MSI	MSI-H	85.2761	139	163	2.4339	44.439	53.1271	MLH1 low expression
11G03083-T	D000P2E	COLON_NORM_MSI	MSS	7.85714	11	140	39.2771	37.6278	23.095
10G05555-T	D000P1E	COLON_MSI	MSI-H	94.0828	159	169	36.5885	12.3334	51.0781	MSH2 low expression
08G06641-N	D000PA9	COLON_NORM_MSI	MSS	2.75862	4	145	39.5314	31.0235	29.445
10G07152-T	D000P1G	COLON_MSI	MSI-H	97.7901	177	181	6.52058	46.5445	46.9349	MLH1 low expression
12G01850-N	D000P3U	COLON_NORM_MSI	MSS	5.83942	8	137	39.9839	37.5395	22.4766
10G07858-T	D000P1I	COLON_MSI	MSI-H	84.9057	135	159	6.04781	60.2432	33.709	MLH1 low expression
10G08203-N	D000P1K	COLON_MSI	MSI-H	47.9167	69	144	6.54332	54.6617	38.795	MLH1 low expression
13E01462-N	D000P0G	COLON_NORM_MSI	MSS	6.81818	9	132	40.4717	33.0989	26.4294
10G08822-N	D000P1M	COLON_MSI	MSI-H	88.024	147	167	17.3324	40.7099	41.9577
13G04367-N	D000P56	COLON_NORM_MSI	MSS	2.85714	4	140	40.8136	41.5997	17.5867
10G09251-N	D000P1Q	COLON_MSI	MSI-H	96.648	173	179	3.63075	49.3573	47.0119	MLH1 low expression
11G02481-T	D000P28	COLON_NORM_MSI	MSS	8.27068	11	133	40.8303	9.71973	49.45	MSH2 low expression
10G09642-N	D000P1S	COLON_MSI	MSI-H	90.9639	151	166	13.1621	43.312	43.5259	MLH1 low expression
10G08822-T	D000P1P	COLON_NORM_MSI	MSS	11.1111	14	126	40.9061	39.4688	19.6251
11G00442-N	D000P1W	COLON_MSI	MSI-H	84.375	135	160	26.4069	34.9996	38.5936
11G00442-T	D000P20	COLON_NORM_MSI	MSI-H	92.8144	155	167	12.4975	58.4378	29.0647	MLH1 low expression
11G00526-N	D000P21	COLON_MSI	MSS	7.5188	10	133	36.8224	37.3314	25.8462
12G08993-N	D000P4G	COLON_NORM_MSI	MSS	1.38889	2	144	41.0195	36.0284	22.9522
11G01185-N	D000P23	COLON_MSI	MSI-H	88.3041	151	171	12.5979	41.6422	45.7598	MLH1 low expression
	D000PBP	COLON_NORM_MSI	MSS	2.8169	4	142	41.1475	28.9999	29.8526
11G02481-N	D000P25	COLON_MSI	MSI-H	90.1734	156	173	1.88544	55.1799	42.9347	MLH1 low expression
13E00320-N	D000P5Z	COLON_NORM_MSS	MSS	4	6	150	41.1641	37.5795	21.2564
11G02668-N	D000P29	COLON_MSI	MSI-H	83.5443	132	158	13.0907	54.337	32.5723	MLH1 low expression
13G03975-N	D000P52	COLON_NORM_MSI	MSS	2.68456	4	149	41.8307	37.6487	20.5206
11G02806-N	D000P2B	COLON_MSI	MSS	5.92593	8	135	51.3386	30.1428	18.5185
13E00773-N	D000P6H	COLON_NORM_MSS	MSS	1.42857	2	140	41.9519	30.9882	27.0599
11G03083-N	D000P2D	COLON_MSI	MSI-H	85.2761	139	163	19.5764	42.2393	38.1842
13G04246-N	D000P8F	COLON_NORM_MSS	MSS	6.2069	9	145	41.9748	39.8143	18.2109
11G05386-N	D000P2F	COLON_MSI	MSI-H	96.1326	174	181	16.5328	42.3869	41.0803
13G03079-N	D000P4Y	COLON_NORM_MSI	MSS	14.2857	18	126	42.1444	32.4255	25.4301
11G06301-N	D000P2L	COLON_MSI	MSI-H	98.3333	177	180	4.75304	39.8852	55.3618	MLH1 low expression
11G06301-T	D000P2N	COLON_MSI	MSS	33.6207	39	116	40.1067	29.5772	30.316
13E01214-N	D000P0C	COLON_NORM_MSI	MSS	5.07246	7	138	42.1731	27.979	29.8479
11G06325-T	D000P39	COLON_MSI	MSI-H	71.0145	98	138	32.5177	44.8631	22.6192
13E00156-N	D000P08	COLON_NORM_MSI	MSS	5.38462	7	130	42.3411	32.6997	24.9592
11G06727-T	D000P3B	COLON_MSI	MSI-H	93.5294	159	170	1.5809	52.2995	46.1196	MLH1 low expression
13G02683-N	D000P4Q	COLON_NORM_MSI	MSS	2.73973	4	146	42.4907	31.9802	25.5291
11G07736-T	D000P3D	COLON_MSI	MSI-H	88.535	139	157	8.9735	47.0485	43.978	MLH1 low expression
12G00556-N	D000P3Q	COLON_NORM_MSI	MSS	5.55556	7	126	42.7931	34.4692	22.7378
11G07898-T	D000P3H	COLON_MSI	MSI-H	96.5517	168	174	39.07	9.17461	51.7554	MSH2 low expression
10G07858-N	D000P1H	COLON_NORM_MSI	MSS	4.51128	6	133	42.7999	38.5655	18.6346
11G08022-T	D000P3J	COLON_MSI	MSI-H	97.2222	175	180	27.461	13.8078	58.7312	MSH2 low expression
13E01338-N	D000P6R	COLON_NORM_MSS	MSS	2.0979	3	143	42.9285	37.8367	19.2348
11G09019-T	D000P3L	COLON_MSI	MSI-H	93.7853	166	177	37.665	34.6437	27.6913
13G00060-N	D000P6V	COLON_NORM_MSS	MSS	3.22581	5	155	43.054	30.4105	26.5355
12G00421-T	D000P3N	COLON_MSI	MSI-H	95.3757	165	173	43.9848	9.94237	46.0728	MSH2 low expression
13E01106-N	D000P6L	COLON_NORM_MSS	MSS	2.73973	4	146	43.0684	34.4159	22.5157
12G00556-T	D000P3R	COLON_MSI	MSI-H	91.0615	163	179	4.36696	33.082	62.5511	MLH1 low expression
13G01581-N	D000P7D	COLON_NORM_MSS	MSS	6.87023	9	131	43.1283	26.9955	29.8762
12G01033-T	D000P3T	COLON_MSI	MSI-H	96.0894	172	179	3.48994	41.7727	54.7373	MLH1 low expression
10G04209-N	D000P0U	COLON_NORM_MSI	MSS	9.92366	13	131	43.1896	35.0117	21.7987
12G01850-T	D000P3V	COLON_MSI	MSI-H	95.1515	157	165	3.69449	49.6024	46.7031	MLH1 low expression
12G08543-N	D000P4A	COLON_NORM_MSI	MSS	1.30719	2	153	43.2621	34.3991	22.3388
12G01924-T	D000P3Z	COLON_MSI	MSI-H	90.303	149	165	40.3127	35.1618	24.5255
13G00817-N	D000P71	COLON_NORM_MSS	MSS	2.91971	4	137	43.3516	36.4522	20.1962
12G03137-T	D000P41	COLON_MSI	MSI-H	94.2857	165	175	3.53834	53.1574	43.3042	MLH1 low expression
13G03114-N	D000P83	COLON_NORM_MSS	MSS	2.85714	4	140	43.3679	30.9738	25.6583
12G03481-T	D000P43	COLON_MSI	MSI-H	84.1808	149	177	10.061	57.7169	32.2221	MLH1 low expression
07G07394-N	D000P8L	COLON_NORM_MSI	MSS	2.91971	4	137	43.439	33.0558	23.5052
12G04795-T	D000P45	COLON_MSI	MSI-H	93.1818	164	176	20.6284	37.7184	41.6532
D000P47	D000P47	COLON_MSI	MSI-H	89.5425	137	153	48.6526	7.52395	43.8235	MSH2 low expression
13G03168-N	D000P85	COLON_NORM_MSS	MSS	5.40541	8	148	43.573	27.3756	29.0513
12G05200-T	D000P49	COLON_MSI	MSI-H	91.6168	153	167	6.49464	53.34	40.1654	MLH1 low expression
07G02651-N	D000P8J	COLON_NORM_MSS	MSS	3.62319	5	138	43.8088	33.0886	23.1026
12G08543-T	D000P4B	COLON_MSI	MSI-H	93.5294	159	170	2.48993	61.1568	36.3533	MLH1 low expression
	D000PEW	COLON_NORM_MSI	MSS	2.85714	4	140	43.9193	27.776	28.3047
12G08993-T	D000P4H	COLON_MSI	MSI-H	89.3491	151	169	11.4928	44.4195	44.0877	MLH1 low expression
12G04795-N	D000P44	COLON_NORM_MSI	MSS	1.35135	2	148	44.1515	34.517	21.3315
13G01189-T	D000P4L	COLON_MSI	MSI-H	94.186	162	172	3.26886	48.4934	48.2377	MLH1 low expression
13E02504-N	D000PB5	COLON_NORM_MSI	MSS	1.41844	2	141	44.173	29.3431	26.484
13G02683-T	D000P4R	COLON_MSI	MSI-H	78.0645	121	155	6.91318	46.8603	46.2266	MLH1 low expression
09G09222-N	D000PB3	COLON_NORM_MSI	MSS	2.89855	4	138	44.4279	36.4869	19.0852
13G03079-T	D000P4Z	COLON_MSI	MSI-H	92.3077	144	156	20.8387	43.2196	35.9418
12G01033-N	D000P3S	COLON_NORM_MSI	MSS	5.14706	7	136	44.4423	35.2797	20.278
13G03082-T	D000P51	COLON_MSI	MSI-H	83.7662	129	154	15.7895	42.4026	41.8078
12E00800-N	D000OY0	COLON_NORM_MSI	MSS	5.07246	7	138	44.4715	29.7485	25.78
13G03975-T	D000P53	COLON_MSI	MSI-H	83.1169	128	154	5.32688	32.8829	61.7902	MLH1 low expression
08G03367-N	D000P8Z	COLON_NORM_MSI	MSS	3.7037	5	135	44.5523	31.7879	23.6598
13G04367-T	D000P57	COLON_MSI	MSI-H	89.759	149	166	7.28278	55.2704	37.4468	MLH1 low expression
11G06727-N	D000P3A	COLON_NORM_MSI	MSS	4.28571	6	140	44.6087	30.9822	24.4092
13G04596-T	D000P59	COLON_MSI	MSI-H	95.9302	165	172	15.7642	46.0581	38.1778
12G05200-N	D000P48	COLON_NORM_MSI	MSS	2.0979	3	143	44.6301	36.169	19.2009
13G04988-T	D000P5B	COLON_MSI	MSI-H	91.9075	159	173	6.16911	50.3149	43.516	MLH1 low expression
13E00647-N	D000P65	COLON_NORM_MSS	MSS	7.05128	11	156	44.6586	30.2134	25.128
13G06018-T	D000P5D	COLON_MSI	MSI-H	80.7692	126	156	15.3454	56.6802	27.9744
13G00408-N	D000P6X	COLON_NORM_MSS	MSS	1.97368	3	152	44.6683	28.0594	27.2722
13G06056-T	D000P5F	COLON_MSI	MSI-H	95	171	180	16.4149	32.5836	51.0015
13G01224-N	D000P73	COLON_NORM_MSS	MSS	2.8777	4	139	44.6802	31.1581	24.1617
13G06116-T	D000P5H	COLON_MSI	MSI-H	97.191	173	178	8.62294	66.9666	24.4105	MLH1 low expression
13E00094-N	D000P5Q	COLON_NORM_MSI	MSS	3.26797	5	153	44.813	32.2455	22.9415
13G06546-T	D000P5J	COLON_MSI	MSI-H	43.8849	61	139	41.5898	31.3236	27.0866
06G0484-N	D000OX6	COLON_NORM_MSI	MSS	4.51128	6	133	44.9176	31.7556	23.3268
13E07038-T	D000P5L	COLON_MSI	MSI-H	93.8202	167	178	29.3976	10.2318	60.3706	MSH2 low expression
10G05113-N	D000P12	COLON_NORM_MSI	MSS	5.46875	7	128	45.0234	30.7666	24.2099
13E00094-T	D000P5R	COLON_MSI	MSI-H	43.2432	48	111	17.0052	56.599	26.3958
11G05386-T	D000P2K	COLON_NORM_MSI	MSS	5.71429	8	140	45.0439	30.4392	24.5169
13E00249-T	D000P5Y	COLON_MSS	MSS	3.7037	5	135	27.2093	37.5283	35.2624
12E01406-N	D000OY8	COLON_NORM_MSI	MSS	13.8462	18	130	45.0503	25.7802	29.1695
13E00320-T	D000P60	COLON_MSS	MSS	6.99301	10	143	24.8349	34.3662	40.7989
13E07038-N	D000P5K	COLON_NORM_MSI	MSS	2.75862	4	145	45.1351	26.5175	28.3474
13E00601-T	D000P62	COLON_MSS	MSS	3.22581	5	155	42.8795	29.5501	27.5704
D000P64	D000P64	COLON_MSI	MSS	6.34921	8	126	32.453	41.1136	26.4334
12G00421-N	D000P3M	COLON_NORM_MSI	MSS	9.84848	13	132	45.427	30.88	23.693
13E00647-T	D000P66	COLON_MSS	MSS	4.7619	7	147	31.9392	36.7212	31.3396
12G01924-N	D000P3Y	COLON_NORM_MSI	MSS	8.06452	10	124	45.4412	32.5146	22.0441
13E00756-T	D000P6A	COLON_MSS	MSS	4.72973	7	148	23.1071	41.9218	34.9711
D000P6E	D000P6E	COLON_MSI	MSS	7.63889	11	144	20.7638	31.5428	47.6934
13G03240-N	D000P87	COLON_NORM_MSS	MSS	1.3245	2	151	45.4774	29.4047	25.1179
13E00757-T	D000P6G	COLON_MSS	MSS	5.46875	7	128	20.1741	49.2281	30.5978
13G06018-N	D000P5C	COLON_NORM_MSI	MSS	3.42466	5	146	45.483	32.1264	22.3906
13E00773-T	D000P6I	COLON_MSS	MSS	4.1958	6	143	22.3088	40.1182	37.573
13E00601-N	D000P61	COLON_NORM_MSS	MSS	5.84416	9	154	45.4912	30.3173	24.1916
13E00958-T	D000P6K	COLON_MSS	MSS	6.34921	8	126	29.118	37.7622	33.1197
07G09291-N	D000P8R	COLON_NORM_MSI	MSS	3.00752	4	133	45.6974	35.0582	19.2444
13E01106-T	D000P6M	COLON_MSS	MSS	3.37838	5	148	41.8159	34.4437	23.7404
13E00757-N	D000P6F	COLON_NORM_MSS	MSS	7.80142	11	141	45.962	33.0109	21.0271
13E01338-T	D000P6S	COLON_MSS	MSS	6.94444	10	144	22.4474	43.2629	34.2898
12E02027-N	D000OYM	COLON_NORM_MSI	MSS	13.7097	17	124	46.0259	27.4865	26.4876
13G00060-T	D000P6W	COLON_MSS	MSS	4.96454	7	141	21.3857	44.5139	34.1004
13E00958-N	D000P6J	COLON_NORM_MSS	MSS	0.714286	1	140	46.2583	30.5196	23.222
13G00408-T	D000P6Y	COLON_MSS	MSS	1.94805	3	154	33.0157	35.8316	31.1527
13G01363-N	D000P77	COLON_NORM_MSS	MSS	3.47222	5	144	46.4246	30.3427	23.2327
13G00770-T	D000P70	COLON_MSS	MSS	3.00752	4	133	18.7333	54.7199	26.5468
13G04056-N	D000P8D	COLON_NORM_MSS	MSS	5.07246	7	138	46.5613	31.4865	21.9522
13G00817-T	D000P72	COLON_MSS	MSS	3.00752	4	133	19.4272	37.4641	43.1086
06G0484-N	D000OX6d	COLON_NORM_MSI	MSS	3.67647	5	136	46.6418	28.2247	25.1335
13G01224-T	D000P74	COLON_MSS	MSS	2.05479	3	146	23.4082	44.4357	32.1561
09G08608-N	D000PB1	COLON_NORM_MSI	MSS	5.03597	7	139	46.9769	30.7929	22.2302
13G01363-T	D000P78	COLON_MSS	MSS	3.84615	6	156	24.4505	38.8741	36.6754
13G00770-N	D000P6Z	COLON_NORM_MSS	MSS	1.44928	2	138	47.04	30.584	22.376
13G01527-T	D000P7A	COLON_MSS	MSS	7.74648	11	142	30.8483	41.8218	27.3299
12G03137-N	D000P40	COLON_NORM_MSI	MSS	7.08661	9	127	47.0988	32.7107	20.1905
13G01581-T	D000P7E	COLON_MSS	MSS	7.97101	11	138	21.8638	46.9169	31.2193
13G06546-N	D000P5I	COLON_NORM_MSI	MSS	5.88235	8	136	47.1317	31.398	21.4703
13G01693-T	D000P7G	COLON_MSS	MSS	6.94444	10	144	24.1822	45.7319	30.0859
13G03082-N	D000P50	COLON_NORM_MSI	MSS	3.4965	5	143	47.2757	33.5298	19.1945
13G01906-T	D000P7I	COLON_MSS	MSS	5.67376	8	141	34.4914	38.202	27.3066
10G09251-T	D000P1R	COLON_NORM_MSI	MSS	7.63889	11	144	47.5149	28.0416	24.4435
13G01985-T	D000P7M	COLON_MSS	MSS	3.4965	5	143	51.3149	29.9053	18.7798
11G01185-T	D000P24	COLON_NORM_MSI	MSS	8.75912	12	137	47.7337	39.8356	12.4306
13G02065-T	D000P7O	COLON_MSS	MSS	3.62319	5	138	36.9073	35.8472	27.2455
10G08203-T	D000P1L	COLON_NORM_MSI	MSS	8.0292	11	137	48.0673	32.1367	19.796
13G02124-T	D000P7Q	COLON_MSS	MSS	6.38298	9	141	23.5303	47.5634	28.9063
12E01912-N	D000OYI	COLON_NORM_MSI	MSS	9.7561	12	123	48.1748	27.9165	23.9087
13G02893-T	D000P7U	COLON_MSS	MSS	7.58621	11	145	25.7916	41.323	32.8854
13G01189-N	D000P4K	COLON_NORM_MSI	MSS	4.2735	5	117	48.2108	27.0389	24.7503
13G03114-T	D000P84	COLON_MSS	MSS	3.44828	5	145	33.6147	36.5728	29.8125
13E02504-N	D000P0I	COLON_NORM_MSI	MSS	9.09091	10	110	48.6329	33.5509	17.8162
13G03168-T	D000P86	COLON_MSS	MSS	4.86111	7	144	21.6405	47.0657	31.2938
13G03490-N	D000P89	COLON_NORM_MSS	MSS	4.37956	6	137	49.0206	28.9898	21.9896
13G03240-T	D000P88	COLON_MSS	MSS	14.4928	20	138	17.4717	47.0153	35.513
12E01408-N	D000OYA	COLON_NORM_MSI	MSS	5.92593	8	135	49.0898	28.6507	22.2596
13G03490-T	D000P8A	COLON_MSS	MSS	9.09091	12	132	25.5932	32.5512	41.8556
11G09019-N	D000P3K	COLON_NORM_MSI	MSS	6.15385	8	130	49.199	30.1359	20.665
13G04056-T	D000P8E	COLON_MSS	MSS	4.51128	6	133	16.5647	54.8128	28.6225
	D000PDQ	COLON_NORM_MSI	MSS	3.62319	5	138	49.424	27.1254	23.4506
13G04246-T	D000P8G	COLON_MSS	MSS	9.375	12	128	23.3677	45.4751	31.1571
11G06325-N	D000P38	COLON_NORM_MSI	MSS	7.97101	11	138	49.4277	29.7899	20.7824
13G04327-T	D000P8I	COLON_MSS	MSS	9.42029	13	138	31.352	43.8688	24.7792
11G08022-N	D000P3I	COLON_NORM_MSI	MSS	5.42636	7	129	49.4519	18.4118	32.1362
07G02651-T	D000P8K	COLON_MSS	MSS	6.53595	10	153	24.3575	40.1058	35.5367
09G02579-N	D000PAN	COLON_NORM_MSI	MSS	8	10	125	49.8879	23.4955	26.6166
07G07394-T	D000P8M	COLON_MSI	MSI-H	89.9408	152	169	4.15406	47.2095	48.6365	MLH1 low expression
13G07818-N	D000PBB	COLON_NORM_MSI	MSS	2.05479	3	146	49.9531	28.661	21.3859
07G09267-T	D000P8Q	COLON_MSI	MSI-H	92.3077	156	169	3.47075	68.8372	27.692	MLH1 low expression
13E00756-N	D000P69	COLON_NORM_MSS	MSS	2.7027	4	148	50.2882	29.1946	20.5172
07G09291-T	D000P8S	COLON_MSI	MSI-H	90.8571	159	175	5.52627	43.045	51.4287	MLH1 low expression
10G04602-N	D000P0Y	COLON_NORM_MSI	MSS	3.0303	4	132	50.508	28.5343	20.9577
08G01975-T	D000P8U	COLON_MSI	MSI-H	90.184	147	163	4.57764	60.0824	35.3399	MLH1 low expression
13E00249-N	D000P5X	COLON_NORM_MSS	MSS	2.73973	4	146	50.653	28.2644	21.0825
08G03367-T	D000PA0	COLON_MSI	MSI-H	90.5882	154	170	4.72653	53.1868	42.0867	MLH1 low expression
	D000PDO	COLON_NORM_MSI	MSS	3.07692	4	130	50.7273	24.9788	24.2939
08G04427-T	D000PA2	COLON_MSI	MSI-H	84.0237	142	169	5.8888	57.4501	36.6611	MLH1 low expression
08G05504-N	D000PA3	COLON_NORM_MSI	MSI-H	95.9064	164	171	3.39521	46.0614	50.5434	MLH1 low expression
08G05504-T	D000PA4	COLON_MSI	MSS	3.52113	5	142	41.4133	25.6492	32.9375
13G01906-N	D000P7H	COLON_NORM_MSS	MSS	2.85714	4	140	50.8576	27.1966	21.9458
08G06641-T	D000PAA	COLON_MSI	MSI-H	88.4848	146	165	10.6642	71.3558	17.98	MLH1 low expression
	D000PE9	COLON_NORM_MSI	MSS	5.92593	8	135	50.8727	23.88	25.2474
08G08389-T	D000PAE	COLON_MSI	MSI-H	88.2716	143	162	3.80462	45.4899	50.7054	MLH1 low expression
13G01527-N	D000P79	COLON_NORM_MSS	MSS	4.60526	7	152	51.2058	23.9442	24.85
09G01364-T	D000PAK	COLON_MSI	MSI-H	80.8917	127	157	14.5265	40.4684	45.0051	MLH1 low expression
10G01285-N	D000P0M	COLON_NORM_MSI	MSS	6.83761	8	117	51.4862	25.6754	22.8384
09G01572-T	D000PAM	COLON_MSI	MSI-H	85.7143	132	154	8.66375	37.7667	53.5695	MLH1 low expression
13G04327-N	D000P8H	COLON_NORM_MSS	MSS	7.74648	11	142	51.5119	25.1779	23.3103
09G02579-T	D000PAO	COLON_MSI	MSI-H	87.6471	149	170	7.97999	54.1927	37.8273	MLH1 low expression
	D000PEI	COLON_NORM_MSI	MSS	6.06061	8	132	51.709	24.3344	23.9565
09G02858-T	D000PAQ	COLON_MSI	MSI-H	59.6774	74	124	21.5241	36.7684	41.7075
	D000PEB	COLON_NORM_MSI	MSS	7.24638	10	138	51.8214	23.8129	24.3657
09G05811-T	D000PAS	COLON_MSI	MSI-H	59.7122	83	139	17.1327	41.0287	41.8386
14SG00302-N	D000PBJ	COLON_NORM_MSI	MSS	5.42636	7	129	51.8762	25.1103	23.0135
09G07351-T	D000PAW	COLON_MSI	MSI-H	86.6279	149	172	4.58015	52.3632	43.0566	MLH1 low expression
13G07403-N	D000PB7	COLON_NORM_MSI	MSS	2.17391	3	138	51.9908	29.9964	18.0128
09G07552-T	D000PB0	COLON_MSI	MSI-H	88.9571	145	163	19.8948	52.4254	27.6798
10G09642-T	D000P1V	COLON_NORM_MSI	MSS	8.0292	11	137	52.2176	26.4927	21.2898
09G08608-T	D000PB2	COLON_MSI	MSI-H	68.6275	105	153	15.0627	39.0951	45.8422
	D000PEH	COLON_NORM_MSI	MSS	7.93651	10	126	52.8933	24.3548	22.7519
09G09222-T	D000PB4	COLON_MSI	MSI-H	94.152	161	171	5.32255	49.1168	45.5606	MLH1 low expression
13G01693-N	D000P7F	COLON_NORM_MSS	MSS	4.22535	6	142	52.9076	26.7337	20.3588
13E02504-T	D000PB6	COLON_MSI	MSI-H	86.1635	137	159	2.74843	44.9398	52.3118	MLH1 low expression
	D000PE7	COLON_NORM_MSI	MSS	2.01342	3	149	53.0662	25.9689	20.9648
13G07403-T	D000PB8	COLON_MSI	MSI-H	94.6108	158	167	6.36714	54.3423	39.2905	MLH1 low expression
10G07152-N	D000P1F	COLON_NORM_MSI	MSS	3.10078	4	129	53.4	27.4969	19.1031
13G07818-T	D000PBC	COLON_MSI	MSS	20.1493	27	134	46.606	28.5544	24.8396
S13E02885-N	D000PBD	COLON_NORM_MSI	MSI-H	41.3043	57	138	34.256	26.3401	39.4039
S13E02885-T	D000PBE	COLON_MSI	MSI-H	84.0237	142	169	6.03672	36.3944	57.5689	MLH1 low expression
11G02668-T	D000P2A	COLON_NORM_MSI	MSS	6.47482	9	139	54.6718	26.3049	19.0234
S13G08546-T	D000PBI	COLON_MSI	MSI-H	62.8788	83	132	10.6909	43.3008	46.0083	MLH1 low expression
09G02858-N	D000PAP	COLON_NORM_MSI	MSS	2.8169	4	142	54.9603	26.1456	18.894
14SG00302-T	D000PBK	COLON_MSI	MSI-H	91.2281	156	171	5.99579	58.9967	35.0075	MLH1 low expression
14SG00724-N	D000PBN	COLON_NORM_MSI	MSS	2.08333	3	144	55.3292	27.9464	16.7244
14SG00357-T	D000PBM	COLON_MSI	MSI-H	87.4251	146	167	3.70063	45.4931	50.8062	MLH1 low expression
11G07736-N	D000P3C	COLON_NORM_MSI	MSS	3.64964	5	137	55.4422	26.1714	18.3864
07G07548-T	D000PBO	COLON_MSI	MSI-H	94.5122	155	164	36.4357	47.6772	15.8871
09G07552-N	D000PAZ	COLON_NORM_MSI	MSS	2.0979	3	143	55.6968	23.8196	20.4836
	D000PC0	COLON_MSI	MSI-H	92.3077	156	169	33.2449	29.6106	37.1445
13G02065-N	D000P7N	COLON_NORM_MSS	MSS	3.5461	5	141	55.7058	25.7265	18.5676
	D000PDI	COLON_NORM_MSI	MSS	9.7561	12	123	55.8813	17.1856	26.9331
	D000PDL	COLON_MSI	MSI-H	80.3681	131	163	28.9947	48.9846	22.0208
11G07898-N	D000P3G	COLON_NORM_MSI	MSS	4.54545	6	132	55.9836	16.9767	27.0397
	D000PDP	COLON_MSI	MSI-H	93.4524	157	168	10.5464	36.6004	52.8532	MLH1 low expression
09G01364-N	D000PAJ	COLON_NORM_MSI	MSS	3.07692	4	130	56.1563	23.446	20.3978
	D000PE1	COLON_MSI	MSI-H	38.3333	46	120	40.8999	27.5377	31.5624
08G04427-N	D000PA1	COLON_NORM_MSI	MSS	8.52713	11	129	57.5685	23.205	19.2265
13G02124-N	D000P7P	COLON_NORM_MSS	MSS	4.37956	6	137	58.0441	24.3225	17.6334
08G08389-N	D000PAD	COLON_NORM_MSI	MSS	2.22222	3	135	58.8093	21.6248	19.5659
09G01572-N	D000PAL	COLON_NORM_MSI	MSS	2.7972	4	143	60.4534	20.7362	18.8103
10G05555-N	D000P1D	COLON_NORM_MSI	MSS	3.57143	5	140	62.4539	19.7901	17.756
	D000PEO	COLON_MSI	MSI-H	90.6977	156	172	24.2497	42.0202	33.7301
	D000PEQ	COLON_MSI	MSS	9.72222	14	144	41.8244	21.2131	36.9625
	D000PES	COLON_MSI	MSI-H	67.8322	97	143	26.0983	24.8982	49.0035
	D000PEV	COLON_MSI	MSI-H	84.058	116	138	21.4865	43.2087	35.3048
09G07351-N	D000PAV	COLON_NORM_MSI	MSS	3.81679	5	131	62.8817	18.0612	19.0572

## Sheet: Supplementary table 2
MICROSATELLITE ID	COLON	ENDOMETRIUM	STOMACH	PROSTATE
1.100659895	O	O	O	X
1.109474251	O	O	O	X
1.111660182	O	O	O	X
1.114307238	O	O	O	X
1.150192507	O	O	O	X
1.150783109	O	O	O	X
1.160258928	O	O	O	X
1.161091815	O	O	O	X
1.179814858	O	O	O	X
1.184659936	O	O	O	X
1.205056327	O	O	O	O
1.205056682	O	O	O	O
1.205683627	O	O	O	X
1.205686524	O	O	O	X
1.205686625	O	O	O	O
1.207218943	O	O	O	O
1.21133146	O	O	O	X
1.21133497	O	O	O	X
1.220231877	X	X	O	X
1.234742205	O	O	O	X
1.235275028	O	O	O	X
1.235611536	O	O	O	O
1.23636875	O	O	O	X
1.28929962	O	O	O	X
1.31405696	O	O	O	X
1.32373167	X	O	O	X
1.32373185	X	X	O	X
1.38423185	O	O	O	X
1.54692341	O	O	O	O
1.67874253	O	O	O	O
1.67878790	O	O	O	X
1.78414311	O	O	O	O
1.89446108	O	O	O	X
10.101473729	O	O	O	O
10.101473873	O	O	O	X
10.120070001	O	O	O	O
10.13360741	O	O	O	X
10.27485129	O	O	O	X
10.5807732	O	O	O	X
10.71911016	O	O	O	O
10.71911799	O	O	O	X
10.75010143	O	O	O	O
10.75135822	X	O	X	X
10.856725	O	O	O	O
10.858482	O	O	O	O
11.125763611	O	O	O	X
11.130100309	O	O	X	X
11.2966277	O	O	O	X
11.46699495	O	O	O	X
11.65764798	X	O	O	X
11.767854	O	O	O	O
11.9303927	O	O	O	X
12.101787093	O	O	O	X
12.106631744	O	O	O	O
12.118471353	O	X	X	X
12.122716609	O	O	O	X
12.29493723	O	O	O	X
12.54628042	O	O	O	X
12.56557112	O	O	O	O
13.31035468	O	O	O	X
13.50275335	O	O	O	O
14.20835775	O	O	X	X
14.21853630	O	O	O	O
14.31761790	O	O	O	O
14.45397888	O	O	X	O
14.51101549	O	O	X	X
14.53242029	O	O	O	X
14.70793032	O	O	O	X
14.81940589	O	O	O	O
14.89627729	O	O	O	O
14.93707495	O	O	O	O
15.42503337	O	O	O	X
15.50570605	O	O	O	X
15.65738955	O	O	O	O
15.67493628	O	O	O	O
16.11962217	O	O	O	O
16.20747701	O	O	O	O
16.23076644	O	O	O	O
16.46694104	O	O	O	O
16.66544114	O	O	O	O
16.66757488	O	O	O	O
16.72119901	O	O	O	O
16.85812940	O	O	O	O
17.20904356	O	O	O	O
17.27584537	O	O	O	X
17.27585086	O	O	O	X
17.37562813	O	O	O	O
17.40466870	O	O	O	O
17.40732756	O	O	O	O
17.42755659	O	O	O	O
17.43100972	O	O	O	O
17.4442640	O	O	O	O
17.49041949	O	O	O	O
17.59943721	O	O	O	O
17.60021734	O	O	O	O
17.79845835	O	O	O	O
18.44392305	O	O	O	O
18.44682386	O	O	O	X
18.56995801	O	O	O	X
19.1086993	O	O	O	O
19.12810471	O	O	O	O
19.37672599	O	O	X	O
19.39327102	O	X	O	X
19.4046572	O	O	O	X
19.46055786	O	O	O	O
19.5587100	O	O	O	O
19.58383178	O	O	X	O
2.128604218	O	X	O	O
2.128605208	O	O	O	O
2.153509692	O	O	O	X
2.153512045	O	X	O	O
2.175939224	O	O	X	X
2.176793238	O	O	X	O
2.191840353	O	O	O	X
2.200794278	X	X	X	O
2.204299290	O	O	X	O
2.37333712	O	X	O	O
2.55861396	O	O	O	O
2.55863361	O	O	O	X
2.69688728	O	O	O	O
2.75890031	O	O	X	O
2.85546302	O	O	O	O
20.48697884	O	O	O	O
20.61536692	O	O	X	X
20.61827479	O	O	O	X
21.46191156	O	O	O	X
22.19835328	O	O	O	O
22.24937597	O	O	X	O
22.42907186	O	O	O	X
3.122141193	X	O	X	O
3.122254691	O	O	O	O
3.124951172	O	O	O	O
3.128339057	O	O	O	O
3.15709863	O	O	O	X
3.178740952	O	O	O	O
3.185208784	O	O	X	X
3.194789314	O	O	O	O
3.28364846	X	O	O	O
3.44792052	O	O	O	X
3.49067296	O	X	O	X
3.49067798	X	X	O	X
3.52288957	O	O	O	O
3.56655847	O	O	X	O
3.97662954	O	O	O	O
4.110633666	O	O	O	X
4.114375243	O	O	O	O
4.120219229	O	O	O	X
4.1205669	O	O	O	X
4.155457782	O	O	O	X
4.165999084	O	O	O	O
4.48500089	O	O	O	O
4.71686217	O	O	O	X
4.71686233	O	X	X	X
5.114547296	X	O	O	O
5.137524389	O	O	O	X
5.143539271	O	O	O	O
5.148875308	O	O	O	O
5.34908277	O	O	O	O
5.36193577	O	O	O	O
5.95222364	O	O	X	X
6.111196179	O	O	O	X
6.137518956	O	O	X	X
6.153309651	O	O	O	O
6.30568235	O	O	O	X
6.90346400	O	O	O	O
7.129805540	O	O	O	O
7.130146327	O	O	O	O
7.148767305	O	O	O	O
7.35673102	O	O	O	O
7.54819994	O	O	O	X
7.56079283	O	X	O	O
7.5660803	O	O	O	O
7.91829672	O	O	O	O
8.53535765	O	O	O	X
8.66515064	X	X	O	X
8.67544302	O	O	O	O
8.67545798	O	O	O	O
9.123524090	O	O	X	X
9.124103031	O	O	O	O
9.127997490	O	O	X	X
9.127998362	O	O	O	O
9.131071433	O	O	O	X
9.33046582	O	O	O	O
9.33046891	O	O	O	O
9.33047211	O	O	X	X
9.33253761	O	O	O	O
9.33253980	O	O	O	X
9.33254143	O	O	O	O
9.86583180	X	X	O	X
9.86583801	O	O	O	X
X.118672384	O	O	X	O

## Sheet: Supplementary table 3
SAMPLE ID	MSIE STATUS	KNOWN STATUS	PANEL INSTABILITY	UNSTABLE MS PANEL	TOTAL PANEL EXPRESSED	TISSUE	STUDY ID	Cell Name	SELECTION	READ LENGHT	SEQ TYPE	Origin	MLH1	MSH2	MSH6	MMR STATUS	LOSS OF EXPRESSION
SRR17137146	MSS	MSS	16.3265306122449%	16	98	Colon	SRP349313	SRR17137146	cDNA	150	paired		26.9597	30.2993	42.741	MMR+
SRR17137147	MSS	MSS	10.1123595505618%	9	89	Colon	SRP349313	SRR17137147	cDNA	150	paired		26.8169	26.9402	46.2428	MMR+
SRR17137148	MSS	MSS	10.4651162790698%	9	86	Colon	SRP349313	SRR17137148	cDNA	150	paired		25.4922	37.1597	37.348	MMR+
SRR17137149	MSI-H	MSI-H	88.3720930232558%	114	129	Colon	SRP349313	SRR17137149	cDNA	150	paired		51.7488	24.0277	24.2235	MMR+
SRR17137150	MSI-H	MSI-H	84.0909090909091%	111	132	Colon	SRP349313	SRR17137150	cDNA	150	paired		42.2933	11.0885	46.6181	MMR+
SRR17137151	MSI-H	MSI-H	67.8571428571429%	76	112	Colon	SRP349313	SRR17137151	cDNA	150	paired		27.6963	45.4663	26.8374	MMR+
SRR17137152	MSI-H	MSI-H	73	73	100	Colon	SRP349313	SRR17137152	cDNA	150	paired		9.96855	43.5236	46.5078	MMR+
SRR17137153	MSI-H	MSI-H	69.9029126213592%	72	103	Colon	SRP349313	SRR17137153	cDNA	150	paired		25.0778	31.4706	43.4515	MMR+
SRR17137154	MSS	MSS	12.7906976744186%	11	86	Colon	SRP349313	SRR17137154	cDNA	150	paired		35.2031	36.9203	27.8766	MMR+
SRR17137155	MSS	MSS	13.2530120481928%	11	83	Colon	SRP349313	SRR17137155	cDNA	150	paired		38.3675	34.367	27.2655	MMR+
SRR17137156	MSS	MSS	16.6666666666667%	16	96	Colon	SRP349313	SRR17137156	cDNA	150	paired		37.3257	28.0638	34.6105	MMRd	MLH1
SRR17137157	MSS	MSS	6.02409638554217%	5	83	Colon	SRP349313	SRR17137157	cDNA	150	paired		23.8011	37.991	38.2079	MMR+
SRR17137158	MSS	MSS	13.7931034482759%	12	87	Colon	SRP349313	SRR17137158	cDNA	150	paired		22.8861	43.4947	33.6192	MMR+
SRR17137159	MSS	MSS	16.4948453608247%	16	97	Colon	SRP349313	SRR17137159	cDNA	150	paired		29.8316	41.7462	28.4222	MMR+
SRR17137160	MSI-H	MSI-H	81.6793893129771%	107	131	Colon	SRP349313	SRR17137160	cDNA	150	paired		45.1354	34.8311	20.0335	MMR+
SRR17137161	MSI-H	MSI-H	90.3703703703704%	122	135	Colon	SRP349313	SRR17137161	cDNA	150	paired		42.7808	12.7698	44.4495	MMR+
SRR8615398	MSI-H	MSI-H	94.8571428571429%	174	183	Colon	SRP186687	LS180	cDNA	101	paired	European	29.8207	44.5967	25.5826	MMR+
SRR8615504	MSI-H	MSI-H	85.6209150326797%	139	161	Colon	SRP186687	SW48	cDNA	101	paired	European	2.32786	67.1187	30.5534	MMR+
SRR11213049	MSS	MSS	0	0	27	Endometrium	SRP251211	SRR11213049	Oligo-dT	50	single	China	28.3355	20.4305	51.2341	MMR+
SRR11213050	MSS	MSS	0	0	27	Endometrium	SRP251211	SRR11213050	Oligo-dT	50	single	China	26.2051	16.0271	57.7678	MMR+
SRR11213051	MSS	MSS	0.035	1	29	Endometrium	SRP251211	SRR11213051	Oligo-dT	50	single	China	33.6014	22.9908	43.4077	MMR+
SRR11213052	MSS	MSS	0	0	25	Endometrium	SRP251211	SRR11213052	Oligo-dT	50	single	China	28.3095	17.8579	53.8326	MMR+
SRR11213053	MSS	MSS	0	0	25	Endometrium	SRP251211	SRR11213053	Oligo-dT	50	single	China	40.418	13.6254	45.9566	MMR+
SRR11213054	MSS	MSS	0.0384	1	26	Endometrium	SRP251211	SRR11213054	Oligo-dT	50	single	China	35.6282	29.4784	34.8934	MMR+
SRR11213055	MSS	MSS	0	0	28	Endometrium	SRP251211	SRR11213055	Oligo-dT	50	single	China	19.3361	40.197	40.467	MMR+
SRR11213056	MSS	MSS	0	0	21	Endometrium	SRP251211	SRR11213056	Oligo-dT	50	single	China	35.673	29.7682	34.5588	MMR+
SRR11213057	MSS	MSS	0.0666	2	30	Endometrium	SRP251211	SRR11213057	Oligo-dT	50	single	China	31.731	30.2505	38.0186	MMR+
SRR11213058	MSS	MSS	0.1111	3	27	Endometrium	SRP251211	SRR11213058	Oligo-dT	50	single	China	34.3586	16.1779	49.4635	MMR+
SRR12040690	MSS	UNK	25.6637168141593%	29	113	Endometrium	SRP267740	SRR12040690	cDNA	150	paired		32.1581	25.8534	41.9885	MMR+
SRR12040707	MSS	UNK	0.2777	30	108	Endometrium	SRP267740	SRR12040707	cDNA	150	paired		39.5611	24.4347	36.0042	MMR+
SRR12040714	MSI-H	UNK	0.315	40	127	Endometrium	SRP267740	SRR12040714	cDNA	150	paired		26.6808	39.4013	33.9178	MMR+
SRR14561662	MSI-H	MSI-H	0.469	45	96	Endometrium	SRP320041	SRR14561662	cDNA	150	paired		25.6882	31.6704	42.6414	MMR+
SRR14561663	MSI-H	MSI-H	0.317	13	41	Endometrium	SRP320041	SRR14561663	cDNA	150	paired		32.6253	24.5869	42.7877	MMR+
SRR14561664	MSI-H	MSI-H	0.3488	15	43	Endometrium	SRP320041	SRR14561664	cDNA	150	paired		27.3607	26.2605	46.3788	MMR+
SRR14561665	MSI-H	MSI-H	0.53	53	100	Endometrium	SRP320041	SRR14561665	cDNA	150	paired		29.0988	26.7573	44.1439	MMR+
SRR14561666	MSI-H	MSI-H	0.5108	47	92	Endometrium	SRP320041	SRR14561666	cDNA	150	paired		30.4091	23.3535	46.2374	MMR+
SRR14561667	MSI-H	MSI-H	0.4821	54	112	Endometrium	SRP320041	SRR14561667	cDNA	150	paired		30.8531	27.3263	41.8205	MMR+
SRR8615413	MSI-H	MSI-H	91.0112359550562%	169	186	Endometrium	SRP186687	AN3CA	cDNA	101	paired	European	0.605145	61.684	37.7108	MMR+
SRR8615621	MSI-H	MSI-H	71.0526315789474%	115	159	Endometrium	SRP186687	HEC1B	cDNA	101	paired	NA	45.6221	42.6429	11.735	MMR+
SRR9940528	MSS	MSS	31.4814814814815%	34	108	Endometrium	SRP349313	SRR9940528	cDNA	150	paired		26.3459	28.2701	44.8271	MMR+
SN04	MSS	MSS	0	0	101	Gastric	ERP010795	SAMEA3752327	Oligo-dT	101	paired	Korean	46.3287	25.5406	28.1308	MMR+
SN09	MSS	MSS	2.12765957446809%	2	99	Gastric	ERP010795	SAMEA3751680	Oligo-dT	101	paired	Korean	47.6168	24.0783	28.3049	MMR+
SN17	MSS	MSS	0	3	98	Gastric	ERP010795	SAMEA3753437	Oligo-dT	101	paired	Korean	53.9266	20.189	25.8844	MMR+
SN18	MSS	MSS	1.13636363636364%	2	91	Gastric	ERP010795	SAMEA3752435	Oligo-dT	101	paired	Korean	49.4268	27.008	23.5653	MMRd	MSH2
SN19	MSS	MSS	3.57142857142857%	4	90	Gastric	ERP010795	SAMEA3752328	Oligo-dT	101	paired	Korean	48.6378	25.7872	25.5749	MMR+
SN20	MSS	MSS	0	2	84	Gastric	ERP010795	SAMEA3751681	Oligo-dT	101	paired	Korean	51.7311	25.9651	22.3038	MMR+
SN21	MSS	MSS	1.05263157894737%	2	101	Gastric	ERP010795	SAMEA3748941	Oligo-dT	101	paired	Korean	47.2478	23.3994	29.3527	MMR+
SN22	MSS	MSS	2.12765957446809%	2	96	Gastric	ERP010795	SAMEA3752329	Oligo-dT	101	paired	Korean	54.0381	21.1415	24.8204	MMR+
SN24	MSS	MSS	2.27272727272727%	2	91	Gastric	ERP010795	SAMEA3751682	Oligo-dT	101	paired	Korean	48.4292	22.7552	28.8156	MMR+
SN27	MSS	MSS	3.26086956521739%	3	95	Gastric	ERP010795	SAMEA3753439	Oligo-dT	101	paired	Korean	47.2592	24.6913	28.0496	MMR+
SN29	MSS	MSS	0.04	7	107	Gastric	ERP010795	SAMEA3751551	Oligo-dT	101	paired	Korean	52.3439	22.5575	25.0985	MMR+
SN30	MSS	MSS	2.04081632653061%	2	100	Gastric	ERP010795	SAMEA3751552	Oligo-dT	101	paired	Korean	55.8201	20.7068	23.4731	MMR+
SN32	MSS	MSS	2.29885057471264%	2	90	Gastric	ERP010795	SAMEA3753432	Oligo-dT	101	paired	Korean	58.3053	19.0513	22.6433	MMR+
SN34	MSS	MSS	3.92156862745098%	5	108	Gastric	ERP010795	SAMEA3752436	Oligo-dT	101	paired	Korean	47.2202	24.6579	28.1219	MMR+
SN35	MSS	MSS	1.01010101010101%	1	102	Gastric	ERP010795	SAMEA3752437	Oligo-dT	101	paired	Korean	51.0342	22.1294	26.8364	MMR+
SN36	MSS	MSS	1.8348623853211%	2	115	Gastric	ERP010795	SAMEA3751553	Oligo-dT	101	paired	Korean	48.6563	27.7184	23.6253	MMR+
SN37	MSS	MSS	0	3	108	Gastric	ERP010795	SAMEA3751556	Oligo-dT	101	paired	Korean	49.5445	22.7119	27.7437	MMR+
SN42	MSS	MSS	1.21951219512195%	2	85	Gastric	ERP010795	SAMEA3752330	Oligo-dT	101	paired	Korean	57.3514	23.8142	18.8344	MMR+
SN44	MSS	MSS	0	0	74	Gastric	ERP010795	SAMEA3753440	Oligo-dT	101	paired	Korean	50.817	28.2358	20.9472	MMR+
SN48	MSS	MSS	2.08333333333333%	3	101	Gastric	ERP010795	SAMEA3753433	Oligo-dT	101	paired	Korean	56.4536	20.5216	23.0249	MMR+
SN49	MSS	MSS	0	2	92	Gastric	ERP010795	SAMEA3753438	Oligo-dT	101	paired	Korean	58.6023	19.8172	21.5805	MMR+
SN58	MSS	MSS	0	1	88	Gastric	ERP010795	SAMEA3753434	Oligo-dT	101	paired	Korean	52.0634	22.2204	25.7162	MMR+
SN59	MSS	MSS	2.32558139534884%	3	89	Gastric	ERP010795	SAMEA3751554	Oligo-dT	101	paired	Korean	51.4755	27.7035	20.821	MMR+
SN60	MSS	MSS	0	1	90	Gastric	ERP010795	SAMEA3751683	Oligo-dT	101	paired	Korean	53.803	19.6565	26.5406	MMR+
SN61	MSS	MSS	0	0	94	Gastric	ERP010795	SAMEA3752438	Oligo-dT	101	paired	Korean	67.5775	19.8595	12.5631	MMR+
SN62	MSS	MSS	3.37078651685393%	3	92	Gastric	ERP010795	SAMEA3753435	Oligo-dT	101	paired	Korean	51.2152	26.6104	22.1745	MMR+
SN65	MSS	MSS	2.06185567010309%	4	104	Gastric	ERP010795	SAMEA3748942	Oligo-dT	101	paired	Korean	53.6981	27.0334	19.2685	MMR+
SN68	MSS	MSS	3.03030303030303%	4	103	Gastric	ERP010795	SAMEA3751555	Oligo-dT	101	paired	Korean	50.7987	25.462	23.7393	MMR+
SN72	MSS	MSS	0	1	96	Gastric	ERP010795	SAMEA3751684	Oligo-dT	101	paired	Korean	51.928	21.4613	26.6107	MMR+
SN78	MSS	MSS	3.37078651685393%	3	94	Gastric	ERP010795	SAMEA3752331	Oligo-dT	101	paired	Korean	54.3601	22.8118	22.8282	MMR+
SN81	MSS	MSS	2.12765957446809%	2	98	Gastric	ERP010795	SAMEA3752431	Oligo-dT	101	paired	Korean	50.9791	21.1866	27.8343	MMR+
SN82	MSS	MSS	2.5974025974026%	2	82	Gastric	ERP010795	SAMEA3752275	Oligo-dT	101	paired	Korean	48.1819	24.1926	27.6255	MMR+
SN83	MSS	MSS	1.03092783505155%	1	101	Gastric	ERP010795	SAMEA3751685	Oligo-dT	101	paired	Korean	58.0625	16.6522	25.2853	MMR+
SN85	MSS	MSS	4.3956043956044%	7	96	Gastric	ERP010795	SAMEA3752276	Oligo-dT	101	paired	Korean	56.8326	21.1889	21.9785	MMR+
SN87	MSS	MSS	0	1	109	Gastric	ERP010795	SAMEA3752432	Oligo-dT	101	paired	Korean	45.9468	23.5107	30.5424	MMR+
SN89	MSS	MSS	0	0	101	Gastric	ERP010795	SAMEA3752433	Oligo-dT	101	paired	Korean	49.862	26.1069	24.0311	MMR+
SN92	MSS	MSS	3.2258064516129%	4	98	Gastric	ERP010795	SAMEA3751557	Oligo-dT	101	paired	Korean	55.7374	26.525	17.7377	MMR+
SN95	MSS	MSS	0	0	58	Gastric	ERP010795	SAMEA3753436	Oligo-dT	101	paired	Korean	55.7334	22.1094	22.1572	MMR+
SN96	MSS	MSS	0	0	82	Gastric	ERP010795	SAMEA3752434	Oligo-dT	101	paired	Korean	59.7395	20.5228	19.7377	MMR+
SRR545058	MSS	MSS	6.45161290322581%	4	65	Gastric	SRP014574	S103-C	cDNA	90	paired	Korean	32.4087	26.0548	41.5365	MMR+
SRR546226	MSS	MSS	5.55555555555556%	4	58	Gastric	SRP014574	S119-N	cDNA	90	paired	Korean	46.252	20.2161	33.5319	MMR+
SRR546227	MSS	MSS	2.94117647058824%	5	72	Gastric	SRP014574	S134-N	cDNA	90	paired	Korean	45.8218	21.5468	32.6314	MMR+
SRR546228	MSS	MSS	11.4285714285714%	9	72	Gastric	SRP014574	S134-C	cDNA	90	paired	Korean	29.5874	32.2106	38.202	MMR+
SRR546229	MSI-H	MSI-H	67.5324675324675%	57	83	Gastric	SRP014574	S135-C	cDNA	90	paired	Korean	27.1229	28.7031	44.174	MMR+
SRR546230	MSS	MSS	3.17460317460317%	3	65	Gastric	SRP014574	S135-N	cDNA	90	paired	Korean	44.3054	21.9432	33.7514	MMR+
SRR546231	MSS	MSS	8.88888888888889%	9	94	Gastric	SRP014574	S136-C	cDNA	90	paired	Korean	37.1627	23.7089	39.1284	MMR+
SRR546232	MSS	MSS	4.93827160493827%	4	85	Gastric	SRP014574	S136-N	cDNA	90	paired	Korean	44.3068	20.741	34.9521	MMR+
SRR546233	MSS	MSS	3.94736842105263%	4	81	Gastric	SRP014574	S195-N	cDNA	90	paired	Korean	47.9229	23.1078	28.9693	MMR+
SRR546235	MSS	MSS	1.28205128205128%	3	82	Gastric	SRP014574	S211-C	cDNA	90	paired	Korean	44.3252	24.651	31.0238	MMR+
SRR546236	MSS	MSS	3.8961038961039%	5	81	Gastric	SRP014574	S43-C	cDNA	90	paired	Korean	32.8393	33.2595	33.9012	MMR+
SRR546237	MSS	MSS	4.76190476190476%	4	66	Gastric	SRP014574	S43-N	cDNA	90	paired	Korean	49.7783	17.0346	33.187	MMR+
SRR546238	MSS	MSS	13.8461538461538%	11	69	Gastric	SRP014574	S80-C	cDNA	90	paired	Korean	31.8364	21.6303	46.5332	MMR+
SRR546239	MSS	MSS	4.28571428571429%	4	74	Gastric	SRP014574	S87-N	cDNA	90	paired	Korean	43.0549	22.0722	34.8729	MMR+
SRR546240	MSS	MSS	6.77966101694915%	5	65	Gastric	SRP014574	S87-C	cDNA	90	paired	Korean	47.6119	15.3434	37.0446	MMR+
SRR547968	MSI-H	MSI-H	85.2631578947368%	86	100	Gastric	SRP014574	SNU-520	cDNA	90	paired	Korean	0.206242	62.0213	37.7725	MMR+
SRR547970	MSS	MSS	8.64197530864197%	9	85	Gastric	SRP014574	SNU-484	cDNA	90	paired	Korean	25.9695	31.0455	42.985	MMR+
SRR547975	MSI-H	MSI-H	84.8837209302326%	77	90	Gastric	SRP014574	SNU-1	cDNA	90	paired	Korean	7.16404	48.039	44.797	MMRd	MSH2
SRR547978	MSS	MSS	12.1621621621622%	11	78	Gastric	SRP014574	MKN-74	cDNA	90	paired	Korean	15.8472	37.368	46.7848	MMR+
SRR547979	MSS	MSS	8.97435897435897%	10	85	Gastric	SRP014574	NU-N87	cDNA	90	paired	Korean	15.1221	42.0655	42.8124	MMRd	MLH1
SRR547980	MSI-H	MSI-H	92.0792079207921%	98	106	Gastric	SRP014574	SNU-638	cDNA	90	paired	Korean	0.0564203	50.5706	49.373	MMR+
SRR547991	MSS	MSS	9.67741935483871%	7	65	Gastric	SRP014574	MKN-28	cDNA	90	paired	Korean	19.0231	32.3803	48.5966	MMR+
SRR801424	MSS	MSS	4.70588235294118%	4	88	Gastric	SRP014574	r14-849N	unspecified	90	paired	Korean	38.8992	29.939	31.1618	MMR+
SRR801425	MSI-H	MSI-H	84.1666666666667%	107	126	Gastric	SRP014574	r14-849T	unspecified	90	paired	Korean	11.9454	59.8796	28.175	MMR+
SRR801426	MSI-H	MSI-H	87.2%	114	131	Gastric	SRP014574	r15-859T	unspecified	90	paired	Korean	8.26733	53.8878	37.8448	MMR+
SRR801427	MSS	MSS	3.52941176470588%	3	90	Gastric	SRP014574	r15-859N	unspecified	90	paired	Korean	45.7702	27.3983	26.8314	MMR+
SRR801428	MSS	MSS	3.26086956521739%	4	97	Gastric	SRP014574	r16-882N	unspecified	90	paired	Korean	42.0713	30.0805	27.8482	MMR+
SRR801429	MSI-H	MSI-H	72.3577235772358%	94	129	Gastric	SRP014574	r16-882T	unspecified	90	paired	Korean	13.8172	52.6661	33.5167	MMR+
SRR801430	MSS	MSS	1.69491525423729%	2	64	Gastric	SRP014574	r17-889N	unspecified	90	paired	Korean	41.9486	30.5907	27.4607	MMRd	MSH2
SRR801431	MSI-H	MSI-H	82.0754716981132%	89	110	Gastric	SRP014574	r17-889T	unspecified	90	paired	Korean	12.8693	44.3233	42.8074	MMR+
SRR801432	MSI-H	MSI-H	70.1754385964912%	86	120	Gastric	SRP014574	r18-917N	unspecified	90	paired	Korean	12.31	45.5346	42.1554	MMR+
SRR801433	MSS	MSS	1.06382978723404%	2	100	Gastric	SRP014574	r18-917T	unspecified	90	paired	Korean	45.4141	28.4445	26.1414	MMR+
SRR825135	MSS	MSS	14.5161290322581%	10	67	Gastric	SRP014574	S130-C	unspecified	90	paired	Korean	28.9868	30.2629	40.7503	MMR+
SRR825136	MSS	MSS	9.375%	8	68	Gastric	SRP014574	S130-N	unspecified	90	paired	Korean	43.9352	19.382	36.6828	MMR+
SRR825137	MSI-H	MSI-H	66.1971830985916%	51	75	Gastric	SRP014574	S236-C	unspecified	90	paired	Korean	42.7962	14.9472	42.2566	MMR+
SRR825140	MSS	MSS	3.92156862745098%	2	54	Gastric	SRP014574	S95-N	unspecified	90	paired	Korean	39.5346	21.2949	39.1705	MMR+
SRR825141	MSI-H	MSI-H	67.1875%	47	68	Gastric	SRP014574	S95-C	unspecified	90	paired	Korean	21.3972	34.2267	44.376	MMR+
ST04	MSI-H	MSI-H	37.8151260504202%	52	127	Gastric	ERP010795	SAMEA3751537	Oligo-dT	101	paired	Korean	37.3604	38.9187	23.721	MMR+
ST09	MSS	MSS	4.23728813559322%	5	124	Gastric	ERP010795	SAMEA3753430	Oligo-dT	101	paired	Korean	35.9591	35.5512	28.4897	MMR+
ST17	MSI-H	MSI-H	46.7153284671533%	71	145	Gastric	ERP010795	SAMEA3751544	Oligo-dT	101	paired	Korean	6.0378	52.3167	41.6455	MMR+
ST18	MSS	MSS	3	3	105	Gastric	ERP010795	SAMEA3753431	Oligo-dT	101	paired	Korean	48.2216	31.6816	20.0968	MMR+
ST19	MSS	MSS	1.23456790123457%	1	86	Gastric	ERP010795	SAMEA3751538	Oligo-dT	101	paired	Korean	32.8555	38.5474	28.5971	MMR+
ST20	MSS	MSS	2.30769230769231%	3	137	Gastric	ERP010795	SAMEA3751547	Oligo-dT	101	paired	Korean	38.9049	36.4535	24.6416	MMR+
ST21	MSS	MSS	1.61290322580645%	2	130	Gastric	ERP010795	SAMEA3753405	Oligo-dT	101	paired	Korean	44.2977	32.2313	23.471	MMRd	MSH2
ST22	MSS	MSS	0.854700854700855%	2	125	Gastric	ERP010795	SAMEA3753406	Oligo-dT	101	paired	Korean	37.399	37.3841	25.2169	MMRd	MLH1
ST24	MSS	MSS	2.47933884297521%	4	126	Gastric	ERP010795	SAMEA3752323	Oligo-dT	101	paired	Korean	47.0056	28.1544	24.84	MMR+
ST27	MSS	MSS	2.52100840336134%	3	124	Gastric	ERP010795	SAMEA3748939	Oligo-dT	101	paired	Korean	30.6607	34.7602	34.5791	MMRd	MLH1
ST29	MSI-H	MSI-H	39.2857142857143%	49	119	Gastric	ERP010795	SAMEA3753407	Oligo-dT	101	paired	Korean	4.50879	55.07	40.4212	MMRd	MLH1
ST30	MSI-H	MSI-H	68.503937007874%	94	135	Gastric	ERP010795	SAMEA3751539	Oligo-dT	101	paired	Korean	12.4807	41.2686	46.2507	MMRd	MLH1
ST32	MSS	MSS	1.66666666666667%	2	125	Gastric	ERP010795	SAMEA3753423	Oligo-dT	101	paired	Korean	47.6821	30.4018	21.9162	MMRd	MLH1
ST34	MSS	MSS	2.4%	3	131	Gastric	ERP010795	SAMEA3751548	Oligo-dT	101	paired	Korean	34.2715	39.5081	26.2204	MMR+
ST35	MSS	MSS	3.00751879699248%	4	139	Gastric	ERP010795	SAMEA3752324	Oligo-dT	101	paired	Korean	19.955	43.0381	37.007	MMRd	MSH2
ST36	MSS	MSS	1.86915887850467%	3	113	Gastric	ERP010795	SAMEA3750093	Oligo-dT	101	paired	Korean	31.5623	41.4572	26.9804	MMRd	MSH2
ST37	MSS	MSS	3.2520325203252%	4	127	Gastric	ERP010795	SAMEA3753425	Oligo-dT	101	paired	Korean	38.0766	31.8786	30.0448	MMRd	MSH2
ST42	MSS	MSS	1.6%	2	132	Gastric	ERP010795	SAMEA3751540	Oligo-dT	101	paired	Korean	38.9045	31.8417	29.2538	MMRd	MSH2
ST44	MSS	MSS	3.7037037037037%	4	111	Gastric	ERP010795	SAMEA3752325	Oligo-dT	101	paired	Korean	42.9453	31.6942	25.3605	MMRd	MSH2
ST48	MSS	MSS	3.53982300884956%	5	118	Gastric	ERP010795	SAMEA3751541	Oligo-dT	101	paired	Korean	32.6991	42.6681	24.6328	MMRd	MSH2
ST49	MSS	MSS	1.76991150442478%	2	119	Gastric	ERP010795	SAMEA3753426	Oligo-dT	101	paired	Korean	39.1087	33.6626	27.2287	MMRd	MSH2
ST58	MSS	MSS	5.30973451327434%	6	118	Gastric	ERP010795	SAMEA3753424	Oligo-dT	101	paired	Korean	32.0111	41.8533	26.1356	MMRd	MSH2
ST59	MSS	MSS	2.9126213592233%	3	106	Gastric	ERP010795	SAMEA3750094	Oligo-dT	101	paired	Korean	37.9233	40.0339	22.0428	MMRd	MSH2
ST60	MSS	MSS	6.66666666666667%	4	60	Gastric	ERP010795		Oligo-dT	101	paired	Korean	48.055	24.5519	27.3931	MMRd	MSH2
ST61	MSS	MSS	1.69491525423729%	2	121	Gastric	ERP010795	SAMEA3752326	Oligo-dT	101	paired	Korean	38.8555	35.9039	25.2406	MMR+
ST62	MSI-H	MSI-H	79.1666666666667%	120	150	Gastric	ERP010795	SAMEA3748935	Oligo-dT	101	paired	Korean	1.40053	67.6675	30.932	MMR+
ST65	MSS	MSS	2.5%	3	125	Gastric	ERP010795	SAMEA3753427	Oligo-dT	101	paired	Korean	33.9639	40.6911	25.345	MMR+
ST68	MSS	MSS	2.06185567010309%	2	101	Gastric	ERP010795	SAMEA3748936	Oligo-dT	101	paired	Korean	34.1008	33.8869	32.0123	MMRd	MSH2
ST72	MSS	MSS	2.30769230769231%	3	135	Gastric	ERP010795	SAMEA3751549	Oligo-dT	101	paired	Korean	35.8123	35.0407	29.147	MMRd	MSH2
ST78	MSS	MSS	4.13223140495868%	5	127	Gastric	ERP010795	SAMEA3748937	Oligo-dT	101	paired	Korean	35.9224	40.2427	23.8349	MMRd	MSH2
ST81	MSS	MSS	0.840336134453782%	1	125	Gastric	ERP010795	SAMEA3751542	Oligo-dT	101	paired	Korean	10.9476	52.3637	36.6887	MMR+
ST82	MSS	MSS	2.54237288135593%	3	121	Gastric	ERP010795	SAMEA3751545	Oligo-dT	101	paired	Korean	40.6431	33.0695	26.2874	MMRd	MLH1
ST83	MSS	MSS	0.854700854700855%	1	124	Gastric	ERP010795	SAMEA3751550	Oligo-dT	101	paired	Korean	43.9706	27.2106	28.8188	MMRd	MLH1
ST85	MSS	MSS	5.43478260869565%	5	94	Gastric	ERP010795	SAMEA3753428	Oligo-dT	101	paired	Korean	50.8836	25.55	23.5665	MMR+
ST87	MSS	MSS	1.68067226890756%	3	124	Gastric	ERP010795	SAMEA3752279	Oligo-dT	101	paired	Korean	42.8917	31.0282	26.0801	MMR+
ST89	MSS	MSS	2.52100840336134%	4	126	Gastric	ERP010795	SAMEA3751546	Oligo-dT	101	paired	Korean	39.194	32.6439	28.1621	MMRd	MLH1
ST92	MSS	MSS	0.917431192660551%	1	114	Gastric	ERP010795	SAMEA3748938	Oligo-dT	101	paired	Korean	38.2806	35.8422	25.8772	MMR+
ST95	MSS	MSS	3.10077519379845%	4	133	Gastric	ERP010795	SAMEA3751543	Oligo-dT	101	paired	Korean	34.5057	35.9286	29.5657	MMRd	MLH1
ST96	MSS	MSS	3.2%	5	132	Gastric	ERP010795	SAMEA3753429	Oligo-dT	101	paired	Korean	32.6986	35.3758	31.9256	MMRd	MLH1
SRR16041076	MSS	MSS	3.1746	2	63	Liver N	SRP349313	SRR16041076	cDNA	150	paired	Caucasian	30.8462	31.7458	37.408	MMR+
SRR16041078	MSS	MSS	10.3448	12	116	Liver N	SRP349313	SRR16041078	cDNA	150	paired	Caucasian	27.3021	20.5146	52.1833	MMR+
SRR16041080	MSS	MSS	4.54545	4	88	Liver N	SRP349313	SRR16041080	cDNA	150	paired	Caucasian	43.253	26.0888	30.6582	MMR+
SRR16041082	MSS	MSS	7.14286	7	98	Liver N	SRP349313	SRR16041082	cDNA	150	paired	Caucasian	41.2286	23.0485	35.7229	MMRd	MSH2
SRR16041084	MSS	MSS	24.6753	19	77	Liver N	SRP349313	SRR16041084	cDNA	150	paired	Caucasian	43.2788	20.853	35.8682	MMR+
SRR16041086	MSS	MSS	10.5769	11	104	Liver N	SRP349313	SRR16041086	cDNA	150	paired	Caucasian	36.1226	23.7293	40.1481	MMR+
SRR16041088	MSS	MSS	0	0	47	Liver N	SRP349313	SRR16041088	cDNA	150	paired	Caucasian	45.6179	19.6586	34.7235	MMRd	MLH1
SRR16041090	MSS	MSS	30	30	100	Liver N	SRP349313	SRR16041090	cDNA	150	paired	Caucasian	35.5585	19.8069	44.6345	MMR+
SRR16041092	MSS	MSS	10	10	100	Liver N	SRP349313	SRR16041092	cDNA	150	paired	Caucasian	40.3111	25.7555	33.9334	MMRd	MLH1
SRR16041094	MSS	MSS	3.7037	1	27	Liver N	SRP349313	SRR16041094	cDNA	150	paired	Caucasian	45.136	16.2573	38.6067	MMRd	MLH1
SRR16041096	MSS	MSS	3.26087	3	92	Liver N	SRP349313	SRR16041096	cDNA	150	paired	Caucasian	42.7613	19.2027	38.0361	MMRd	MSH2
SRR16041098	MSS	MSS	2.17391	1	46	Liver N	SRP349313	SRR16041098	cDNA	150	paired	Caucasian	30.015	22.3478	47.6372	MMR+
SRR16041100	MSS	MSS	27.9279	31	111	Liver N	SRP349313	SRR16041100	cDNA	150	paired	Caucasian	39.5789	16.9915	43.4295	MMR+
SRR16041102	MSS	MSS	1.35135	1	74	Liver N	SRP349313	SRR16041102	cDNA	150	paired	Caucasian	50.21	20.6501	29.1399	MMR+
SRR16041104	MSS	MSS	6.77966	8	118	Liver N	SRP349313	SRR16041104	cDNA	150	paired	Caucasian	35.1213	26.4555	38.4232	MMR+
SRR16041106	MSS	MSS	4.61538	3	65	Liver N	SRP349313	SRR16041106	cDNA	150	paired	Caucasian	46.0649	18.4918	35.4433	MMR+
SRR16041108	MSS	MSS	2.5641	2	78	Liver N	SRP349313	SRR16041108	cDNA	150	paired	Caucasian	24.9216	31.18	43.8984	MMR+
SRR16041077	MSS	MSS	34.5133	39	113	Liver T	SRP349313	SRR16041077	cDNA	150	paired	Caucasian	30.9623	23.1285	45.9092	MMR+
SRR16041079	MSS	MSS	20.5607	22	107	Liver T	SRP349313	SRR16041079	cDNA	150	paired	Caucasian	29.3848	24.6235	45.9917	MMR+
SRR16041081	MSS	MSS	30.3922	31	102	Liver T	SRP349313	SRR16041081	cDNA	150	paired	Caucasian	40.4469	22.6899	36.8632	MMR+
SRR16041083	MSS	MSS	14.9606	19	127	Liver T	SRP349313	SRR16041083	cDNA	150	paired	Caucasian	35.3368	24.3762	40.287	MMR+
SRR16041085	MSS	MSS	34.1667	41	120	Liver T	SRP349313	SRR16041085	cDNA	150	paired	Caucasian	39.3572	21.8711	38.7718	MMR+
SRR16041087	MSS	MSI-H	36.036	40	111	Liver T	SRP349313	SRR16041087	cDNA	150	paired	Caucasian	28.4772	17.6879	53.8349	MMR+
SRR16041089	MSS	MSS	21.3592	22	103	Liver T	SRP349313	SRR16041089	cDNA	150	paired	Caucasian	32.8131	22.6814	44.5055	MMR+
SRR16041091	MSS	MSS	8.94309	11	123	Liver T	SRP349313	SRR16041091	cDNA	150	paired	Caucasian	39.3925	19.767	40.8405	MMR+
SRR16041093	MSS	MSS	29.3103	34	116	Liver T	SRP349313	SRR16041093	cDNA	150	paired	Caucasian	30.6251	18.0865	51.2884	MMR+
SRR16041095	MSS	MSS	21.0526	24	114	Liver T	SRP349313	SRR16041095	cDNA	150	paired	Caucasian	21.4847	27.5018	51.0134	MMR+
SRR16041097	MSS	MSS	6.25	6	96	Liver T	SRP349313	SRR16041097	cDNA	150	paired	Caucasian	37.0523	22.8472	40.1005	MMR+
SRR16041099	MSS	MSS	13.2231	16	121	Liver T	SRP349313	SRR16041099	cDNA	150	paired	Caucasian	29.1584	31.2444	39.5972	MMR+
SRR16041101	MSS	MSS	32.7586	38	116	Liver T	SRP349313	SRR16041101	cDNA	150	paired	Caucasian	33.097	20.2199	46.6831	MMRd	MLH1
SRR16041103	MSS	MSS	18.4	23	125	Liver T	SRP349313	SRR16041103	cDNA	150	paired	Caucasian	44.5436	18.2611	37.1952	MMR+
SRR16041105	MSS	MSS	9.34579	10	107	Liver T	SRP349313	SRR16041105	cDNA	150	paired	Caucasian	33.891	21.4761	44.6329	MMR+
SRR16041107	MSS	MSS	19.2982	22	114	Liver T	SRP349313	SRR16041107	cDNA	150	paired	Caucasian	34.8487	20.2433	44.908	MMR+
SRR16041109	MSS	MSS	23.8095	25	105	Liver T	SRP349313	SRR16041109	cDNA	150	paired	Caucasian	36.7225	22.2783	40.9993	MMR+
SRR6182199	MSI-H	MSI-H	68.9655172413793%	65	92	Prostate	SRP120165	LnCAP	cDNA	151	single	European	57.1294	10.753	32.1176	MMR+
SRR6182200	MSI-H	MSI-H	66.2921348314607%	62	92	Prostate	SRP120165	LnCAP	cDNA	151	single	European	64.8936	6.16587	28.9405	MMR+
SRR6182201	MSI-H	MSI-H	67.7777777777778%	64	94	Prostate	SRP120165	LnCAP	cDNA	151	single	European	64.0116	7.22804	28.7603	MMR+
SRR6182202	MSI-H	MSI-H	69.4117647058823%	62	89	Prostate	SRP120165	LnCAP	cDNA	151	single	European	62.0914	7.67283	30.2358	MMRd	MLH1
SRR6182206	MSI-H	MSI-H	75	68	89	Prostate	SRP120165	LnCAP	cDNA	76	single	European	62.6974	7.7664	29.5362	MMRd	MLH1
SRR6182207	MSI-H	MSI-H	71.4285714285714%	75	103	Prostate	SRP120165	LnCAP	cDNA	76	single	European	56.9098	9.969	33.1212	MMR+
SRR6182208	MSI-H	MSI-H	67.0588235294118%	62	90	Prostate	SRP120165	LnCAP	cDNA	76	single	European	61.6075	9.0284	29.3641	MMR+
SRR6182209	MSI-H	MSI-H	74.5098039215686%	81	107	Prostate	SRP120165	LnCAP	cDNA	76	single	European	52.7584	9.97263	37.269	MMR+
SRR6182210	MSI-H	MSI-H	74.1573033707865%	71	94	Prostate	SRP120165	LnCAP	cDNA	76	single	European	58.5365	9.84536	31.6181	MMR+
SRR6182211	MSI-H	MSI-H	70.2380952380952%	63	88	Prostate	SRP120165	LnCAP	cDNA	76	single	European	57.1894	8.72006	34.0905	MMR+
SRR6729112	MSS	MSS	2.7027027027027%	2	75	Prostate	SRP132915	VCaP	cDNA	76	single	European	40.2744	39.1303	20.5953	MMR+
SRR6729115	MSS	MSS	3.52941176470588%	4	87	Prostate	SRP132915	VCaP	cDNA	76	single	European	51.9415	32.9377	15.1208	MMR+
SRR6729117	MSS	MSS	3.44827586206897%	2	59	Prostate	SRP132915	VCaP	cDNA	76	single	European	52.0427	31.6249	16.3324	MMR+
SRR6729118	MSI-H	MSI-H	80	85	105	Prostate	SRP132915	LnCAP	cDNA	76	single	European	61.1582	8.91837	29.9234	MMR+
SRR6729119	MSI-H	MSI-H	82.7272727272727%	96	115	Prostate	SRP132915	LnCAP	cDNA	76	single	European	60.2267	9.78417	29.9891	MMR+
SRR6729120	MSI-H	MSI-H	82.2429906542056%	93	112	Prostate	SRP132915	LnCAP	cDNA	76	single	European	65.4464	8.74077	25.8128	MMR+
SRR8615300	MSI-H	MSI-H	70.9923664122137%	98	137	Prostate	SRP186687	DU145	cDNA	101	paired	European	11.1196	49.3029	39.5776	MMR+
SRR8615579	MSI-H	MSI-H	87.3493975903614%	153	175	Prostate	SRP186687	MDAPCA2B	cDNA	101	paired	African	52.567	0.977171	46.4558	MMR+
SRR8616157	MSS	MSS	17.7304964539007%	28	146	Prostate	SRP186687	NCIH660	cDNA	101	paired	European	38.5953	28.5926	32.8121	MMRd	MLH1
SRR8616169	MSI-H	MSI-H	95.1351351351351%	185	194	Prostate	SRP186687	22RV1	cDNA	101	paired	European	48.4898	27.0699	24.4403	MMR+
SRR8668914	MSI-H	MSI-H	83.6879432624114%	125	148	Prostate	SRP187530	22RV1	cDNA	51	paired	European	52.814	25.7431	21.4429	MMR+
SRR8668915	MSI-H	MSI-H	79.5774647887324%	120	149	Prostate	SRP187530	22RV1	cDNA	51	paired	European	52.3731	26.0229	21.604	MMR+
SRR8668916	MSI-H	MSI-H	77.3049645390071%	116	148	Prostate	SRP187530	22RV1	cDNA	51	paired	European	51.9903	26.0121	21.9976	MMR+
SRR8668917	MSI-H	MSI-H	76.6917293233083%	109	140	Prostate	SRP187530	22RV1	cDNA	51	paired	European	52.9796	25.769	21.2514	MMR+
SRR8668918	MSI-H	MSI-H	73.4848484848485%	104	139	Prostate	SRP187530	22RV1	cDNA	51	paired	European	56.2022	25.3008	18.497	MMR+
SRR8668919	MSI-H	MSI-H	72.8%	98	132	Prostate	SRP187530	22RV1	cDNA	51	paired	European	55.7805	24.3607	19.8589	MMR+
SRR8668920	MSI-H	MSI-H	82.7338129496403%	122	146	Prostate	SRP187530	22RV1	cDNA	51	paired	European	58.1037	23.3986	18.4977	MMR+
SRR8668921	MSI-H	MSI-H	79.6992481203008%	113	140	Prostate	SRP187530	22RV1	cDNA	51	paired	European	58.6839	23.428	17.8881	MMR+
SRR8668922	MSI-H	MSI-H	74.3801652892562%	98	129	Prostate	SRP187530	22RV1	cDNA	51	paired	European	60.7907	21.4068	17.8025	MMR+
SRR8668923	MSI-H	MSI-H	71.304347826087%	89	122	Prostate	SRP187530	22RV1	cDNA	51	paired	European	60.9657	21.2203	17.8139	MMR+
SRR8668924	MSI-H	MSI-H	76.865671641791%	110	141	Prostate	SRP187530	22RV1	cDNA	51	paired	European	60.7274	20.6897	18.583	MMR+
SRR8668925	MSI-H	MSI-H	78.9855072463768%	116	145	Prostate	SRP187530	22RV1	cDNA	51	paired	European	60.622	20.6608	18.7172	MMR+

## Sheet: Supplementary table 4
MICROSATELLITE ID	BASE	REPEAT	GENE ID-NAME-Exon number/Total Exons	Location in gene	MSI samples instability	MSS samples instability
10.101473729	A	17	NM_078470.4-COX15-9/9	3'utr	103	10
10.101473873	T	12	NM_078470.4-COX15-9/9	3'utr	96	9
10.113910872	T	12	NM_020918.4-GPAM-22/22	3'utr	101	3
10.114710209	T	14	NM_001146274.1-TCF7L2-1/14	5'utr	87	3
10.116054776	A	19	NM_001001936.1-AFAP1L2-19/19	3'utr	98	19
10.120070001	A	17	NM_022063.2-C10orf84-9/9	3'utr	110	19
10.13360741	A	11	NM_012247.3-SEPHS1-9/9	3'utr	105	4
10.27485129	A	11	NM_145698.3-ACBD5-13/13	3'utr	80	3
10.5807732	A	11	NM_001494.3-GDI2-11/11	3'utr	112	4
10.71911799	A	12	NM_020150.4-SAR1A-7/7	3'utr	118	16
10.75135822	T	8	NM_001156.3-ANXA7-13/13	3'utr	107	8
10.856725	T	16	NM_015155.1-LARP4B-17/17	3'utr	113	3
1.100659895	T	15	NM_001918.2-DBT-11/11	3'utr	94	10
1.104076467	A	12	NM_017619.3-RNPC3-3/15	coding	82	3
1.109474251	A	15	NM_015127.3-CLCC1-12/12	3'utr	102	11
1.111660182	A	11	NM_178454.4-DRAM2-9/9	3'utr	97	1
11.125763611	T	13	NM_031307.3-PUS3-4/4	3'utr	107	2
1.114940230	T	13	NM_015906.3-TRIM33-20/20	3'utr	90	5
1.150192507	A	22	NM_001136478.2-ANP32E-6/6	3'utr	107	13
1.151023870	A	27	NM_001038707.1-CDC42SE1-6/6	3'utr	100	7
1.161091815	A	17	NM_032998.2-DEDD-6/6	3'utr	102	6
11.65764798	A	23	NM_032325.2-EIF1AD-6/6	3'utr	90	7
1.173906657	A	14	NM_172071.2-RC3H1-19/19	3'utr	88	11
11.74553051	T	13	NM_182969.1-XRRA1-19/19	3'utr	82	1
11.767854	T	15	NM_182612.2-PDDC1-8/8	3'utr	88	3
1.17735286	A	14	NM_018715.2-RCC2-13/13	3'utr	115	13
1.179814858	A	12	NM_145034.3-TOR1AIP2-6/6	3'utr	100	11
1.184659936	T	10	NM_025191.3-EDEM3-20/20	3'utr	87	0
11.85405758	T	11	NM_001162952.1-SYTL2-10/10	3'utr	101	7
11.9303927	A	14	NM_015012.2-TMEM41B-7/7	3'utr	109	15
1.202861212	A	13	NM_021633.2-KLHL12-12/12	3'utr	103	2
1.204393466	A	12	NM_002646.3-PIK3C2B-34/34	3'utr	112	14
1.205683627	A	10	NM_022731.3-NUCKS1-7/7	3'utr	96	3
1.205686524	T	13	NM_022731.3-NUCKS1-7/7	3'utr	110	3
12.101787093	T	11	NM_001177.3-ARL1-6/6	3'utr	90	2
12.102140523	A	11	NM_024312.4-GNPTAB-21/21	3'utr	85	18
1.21133146	T	12	NM_003760.3-EIF4G3-34/34	3'utr	103	4
1.21133497	T	13	NM_003760.3-EIF4G3-34/34	3'utr	85	15
12.118502243	T	14	NM_019086.5-VSIG10-9/9	3'utr	109	2
12.121676366	A	11	NM_172226.2-CAMKK2-16/16	3'utr	108	7
12.122716609	A	11	NM_022916.4-VPS33A-13/13	3'utr	95	4
1.220231877	T	12	NM_006085.4-BPNT1-9/9	3'utr	94	4
1.221875157	A	14	NM_144728.1-DUSP10-3/3	3'utr	87	2
1.225683159	T	21	NM_001008493.1-ENAH-15/15	3'utr	108	6
12.27126109	T	14	NM_016551.2-TM7SF3-12/12	3'utr	90	0
12.29493723	T	11	NM_016570.2-ERGIC2-14/14	3'utr	108	5
1.234742205	A	13	NM_182972.2-IRF2BP2-2/2	3'utr	97	4
1.235275028	T	12	NM_014765.2-TOMM20-5/5	3'utr	113	11
1.235611536	A	20	NM_152490.2-B3GALNT2-12/12	3'utr	117	10
1.23636875	T	11	NM_001102399.1-HNRNPR-10/10	3'utr	107	4
12.393805	T	11	NM_001042603.1-KDM5A-28/28	3'utr	82	0
12.46314391	A	13	NM_004719.2-SFRS2IP-15/15	3'utr	96	6
12.48437911	T	11	NM_014554.2-SENP1-18/18	3'utr	89	0
12.49413581	A	12	NM_003482.3-MLL2-54/54	3'utr	95	0
12.54628042	T	13	NM_001127321.1-CBX5-5/5	3'utr	88	1
12.56736218	A	12	NM_005419.3-STAT2-24/24	3'utr	105	16
12.66516915	T	14	NM_032338.3-LLPH-3/3	3'utr	90	4
12.76440269	A	11	NM_004537.4-NAP1L1-15/15	3'utr	111	19
12.76441152	T	17	NM_004537.4-NAP1L1-15/15	3'utr	94	6
1.27992801	A	23	NM_022872.2-IFI6-5/5	3'utr	96	0
12.80169698	T	13	NM_002480.2-PPP1R12A-25/25	3'utr	108	10
1.28929962	A	11	NM_001135218.1-TAF12-6/6	3'utr	87	1
1.31405696	T	11	NM_001020658.1-PUM1-22/22	3'utr	100	5
1.32373167	T	12	NM_001195100.1-PTP4A2-4/4	3'utr	99	3
1.32373185	A	6	NM_001195100.1-PTP4A2-4/4	3'utr	82	0
13.31035468	A	10	NM_002128.4-HMGB1-5/5	3'utr	81	7
13.60240492	A	16	NM_001042517.1-DIAPH3-28/28	3'utr	105	14
1.36201307	A	13	NM_022111.3-CLSPN-25/25	3'utr	80	0
1.36201820	A	17	NM_022111.3-CLSPN-25/25	3'utr	80	0
1.38423185	T	14	NM_006802.2-SF3A3-17/17	3'utr	105	2
14.20835775	T	15	NM_007110.4-TEP1-55/55	3'utr	95	13
14.31761790	T	18	NM_015473.2-HEATR5A-30/30	3'utr	87	0
14.51101549	T	12	NM_021818.2-SAV1-5/5	3'utr	83	5
14.53242029	A	10	NM_198066.3-GNPNAT1-6/6	3'utr	101	1
14.53513440	A	12	NM_001160148.1-DDHD1-13/13	3'utr	103	6
14.54416602	T	18	NM_130851.2-BMP4-4/4	3'utr	91	17
14.57673101	T	11	NM_006544.3-EXOC5-18/18	3'utr	85	13
14.69255310	T	12	NM_004926.2-ZFP36L1-2/2	3'utr	95	9
14.70793032	A	6	NM_016468.5-COX16-4/4	3'utr	83	4
14.77975646	A	11	NM_004863.2-SPTLC2-12/12	3'utr	93	9
14.89627729	T	15	NM_005197.3-FOXN3-6/6	3'utr	88	16
14.93705797	T	13	NM_001002860.2-BTBD7-11/11	3'utr	104	12
14.93707495	T	15	NM_001002860.2-BTBD7-11/11	3'utr	83	0
14.95555538	T	13	NM_030621.3-DICER1-28/28	3'utr	94	6
15.101717172	A	12	NM_014918.4-CHSY1-3/3	3'utr	82	4
1.51822189	A	13	NM_001159969.1-EPS15-13/13	3'utr	94	5
1.51822220	A	12	NM_001159969.1-EPS15-13/13	3'utr	98	2
15.42503337	T	13	NM_015497.3-TMEM87A-20/20	3'utr	117	17
15.42707321	T	16	NM_022473.1-ZFP106-19/19	3'utr	104	9
15.49281327	T	12	NM_014701.3-SECISBP2L-17/17	3'utr	100	8
15.50570605	A	13	NM_005254.5-GABPB1-9/9	3'utr	110	3
15.52842814	A	10	NM_006628.4-ARPP19-3/3	3'utr	91	12
15.60714336	T	11	NM_001018089.1-NARG2-16/16	3'utr	82	1
15.65738043	A	11	NM_197961.2-DPP8-20/20	3'utr	92	10
15.65738955	T	20	NM_197961.2-DPP8-20/20	3'utr	105	10
15.68483097	A	12	NM_033429.2-CALML4-5/5	3'utr	96	4
15.73853159	A	10	NM_001161363.1-NPTN-9/9	3'utr	106	10
16.18819071	T	11	NM_015092.4-SMG1-63/63	3'utr	81	0
16.19441957	A	6	NM_001105249.1-TMC5-2/21	5'utr	82	4
16.19451285	A	12	NM_001105249.1-TMC5-3/21	5'utr	95	5
16.20746853	T	13	NM_017736.3-THUMPD1-4/4	3'utr	87	9
16.20747701	A	18	NM_017736.3-THUMPD1-4/4	3'utr	111	15
16.23076644	A	17	NM_020718.3-USP31-16/16	3'utr	80	7
16.23475876	A	12	NM_015044.4-GGA2-17/17	3'utr	95	3
1.6257785	T	8	NM_000983.3-RPL22-2/4	coding	91	0
16.46693622	A	11	NM_018206.4-VPS35-17/17	3'utr	94	9
16.46694104	T	21	NM_018206.4-VPS35-17/17	3'utr	119	14
16.46836143	T	12	NM_001001436.2-C16orf87-4/4	3'utr	87	12
16.72119901	A	17	NM_017853.2-TXNL4B-4/4	3'utr	86	19
1.67878790	T	11	NM_001018069.1-SERBP1-8/8	3'utr	102	7
1.70727639	A	12	NM_030816.4-ANKRD13C-13/13	3'utr	84	1
17.27584537	T	12	NM_020772.2-NUFIP2-4/4	3'utr	96	4
17.27585086	T	12	NM_020772.2-NUFIP2-4/4	3'utr	90	2
17.27901147	A	12	NM_014030.3-GIT1-20/20	3'utr	111	14
17.33336595	A	5	NM_001017368.1-RFFL-7/7	3'utr	101	18
17.33337765	A	16	NM_001017368.1-RFFL-7/7	3'utr	96	8
17.35974149	A	10	NM_152300.2-DDX52-16/16	3'utr	94	12
17.37561713	T	13	NM_004774.3-MED1-17/17	3'utr	104	2
17.4173434	A	10	NM_003342.4-UBE2G1-6/6	3'utr	92	0
17.41846166	A	6	NM_004090.3-DUSP3-3/3	3'utr	83	17
17.43100972	A	23	NM_024819.4-DCAKD-5/5	3'utr	94	4
17.48770712	A	10	NM_052855.3-ANKRD40-5/5	3'utr	82	0
17.49256737	T	13	NM_017643.2-MBTD1-17/17	3'utr	91	2
17.56049541	T	11	NM_007146.2-VEZF1-6/6	3'utr	94	2
17.56081147	A	10	NM_001078166.1-SFRS1-3/3	3'utr	85	16
17.59944674	A	11	NM_020748.2-INTS2-25/25	3'utr	82	3
17.62541852	G	13	NM_022739.3-SMURF2-19/19	3'utr	113	20
17.63525463	A	11	NM_004655.3-AXIN2-11/11	3'utr	87	20
17.70643088	A	19	NM_001159770.1-SLC39A11-10/10	3'utr	114	14
17.71204074	A	13	NM_001098832.1-FAM104A-4/4	3'utr	105	6
18.20876727	T	14	NM_032933.4-C18orf45-15/15	3'utr	80	13
18.44682386	A	11	NM_016097.3-IER3IP1-3/3	3'utr	114	12
18.47351785	A	12	NM_001080467.2-MYO5B-40/40	3'utr	93	12
18.5290596	A	12	NM_001143823.1-ZFP161-4/4	3'utr	99	0
18.56995801	T	10	NM_005570.3-LMAN1-13/13	3'utr	89	3
18.59712452	A	11	NM_012327.5-PIGN-30/30	3'utr	88	6
1.89446108	T	14	NM_001162536.2-RBMXL1-3/3	3'utr	102	7
1.92975051	T	14	NM_005665.4-EVI5-18/18	3'utr	97	3
19.39327102	A	11	NM_001533.2-HNRNPL-13/13	3'utr	104	9
19.4046572	T	11	NM_015898.2-ZBTB7A-3/3	3'utr	110	8
19.48714480	A	12	NM_001184900.1-CARD8-11/11	3'utr	98	11
19.49844038	A	14	NM_003598.1-TEAD2-12/12	3'utr	82	10
19.7116570	A	7	NM_000208.2-INSR-22/22	3'utr	100	5
20.22562099	T	15	NM_021784.4-FOXA2-2/2	3'utr	113	13
20.61536692	A	11	NM_022105.4-DIDO1-6/6	3'utr	93	0
20.61827479	A	15	NM_017798.3-YTHDF1-5/5	3'utr	103	8
2.101893234	A	10	NM_173647.3-RNF149-7/7	3'utr	100	6
2.118675892	A	11	NM_019044.3-CCDC93-24/24	3'utr	104	10
21.44834508	A	11	NM_173354.3-SIK1-14/14	3'utr	98	8
21.46191156	A	12	NM_182688.1-UBE2G2-7/7	3'utr	112	12
2.148683686	A	8	NM_001616.3-ACVR2A-10/11	coding	104	0
2.153509692	A	11	NM_017892.3-PRPF40A-26/26	3'utr	95	6
2.175939224	A	12	NM_001880.2-ATF2-14/14	3'utr	96	14
2.179969905	T	16	NM_178123.4-SESTD1-18/18	3'utr	90	18
2.191840353	T	15	NM_139266.2-STAT1-23/23	3'utr	98	17
2.200136195	T	12	NM_001172517.1-SATB2-12/12	3'utr	98	19
2.204300245	A	12	NM_213589.1-RAPH1-14/14	3'utr	102	15
2.206988063	A	12	NM_005006.5-NDUFS1-19/19	3'utr	101	11
22.19835328	A	21	NM_024627.5-C22orf29-3/3	3'utr	82	19
2.224742023	T	12	NM_020830.3-WDFY1-12/12	3'utr	100	13
22.42907186	T	15	NM_015703.4-RRP7A-7/7	3'utr	81	10
2.37478760	T	12	NM_005813.3-PRKD3-18/18	3'utr	101	3
2.37479024	A	11	NM_005813.3-PRKD3-18/18	3'utr	93	4
2.38971041	T	13	NM_001031684.2-SFRS7-8/8	3'utr	122	12
2.55861396	T	16	NM_033109.3-PNPT1-28/28	3'utr	110	9
2.55863361	A	11	NM_033109.3-PNPT1-28/28	3'utr	82	4
2.75890031	A	16	NM_003203.4-C2orf3-17/17	3'utr	81	15
2.85546302	T	18	NM_006464.2-TGOLN2-4/4	3'utr	87	4
3.107762289	A	11	NM_001777.3-CD47-11/11	3'utr	108	17
3.124802566	A	15	NM_024628.5-SLC12A8-14/14	3'utr	107	12
3.130733047	T	11	NM_014065.2-ASTE1-6/6	coding	97	3
3.142026211	A	11	NM_001042604.1-XRN1-41/41	3'utr	111	11
3.15709863	T	13	NM_015199.3-ANKRD28-28/28	3'utr	80	2
3.172349172	T	12	NM_001146277.1-NCEH1-5/5	3'utr	104	2
3.176741890	A	13	NM_024665.4-TBL1XR1-16/16	3'utr	85	1
3.185208784	T	17	NM_080652.3-TMEM41A-5/5	3'utr	89	7
3.185361763	T	12	NM_001007225.1-IGF2BP2-15/15	3'utr	97	0
3.196198151	A	12	NM_152617.3-RNF168-6/6	3'utr	84	2
3.44792052	A	11	NM_020696.3-KIAA1143-3/3	3'utr	92	2
3.45960563	A	15	NM_024513.2-FYCO1-18/18	3'utr	99	7
3.48199853	T	12	NM_001789.2-CDC25A-15/15	3'utr	83	0
3.49067296	A	12	NM_198880.1-QRICH1-10/10	3'utr	84	2
3.49067798	A	11	NM_198880.1-QRICH1-10/10	3'utr	88	12
3.52288957	T	19	NM_025222.3-WDR82-9/9	3'utr	96	9
3.52289628	A	11	NM_025222.3-WDR82-9/9	3'utr	101	10
3.57611368	A	11	NM_152678.2-FAM116A-20/20	3'utr	90	3
3.57612437	A	13	NM_152678.2-FAM116A-20/20	3'utr	99	4
3.71007141	T	11	NM_032682.4-FOXP1-21/21	3'utr	95	0
3.71007273	T	14	NM_032682.4-FOXP1-21/21	3'utr	112	14
3.71008342	T	13	NM_032682.4-FOXP1-21/21	3'utr	92	0
4.101946103	T	14	NM_001130691.1-PPP3CA-13/13	3'utr	90	4
4.101946462	T	15	NM_001130691.1-PPP3CA-13/13	3'utr	97	12
4.110633666	T	10	NM_030821.4-PLA2G12A-4/4	3'utr	82	0
4.110971044	T	11	NM_024090.2-ELOVL6-4/4	3'utr	82	2
4.120219229	A	10	NM_001170330.1-C4orf3-3/3	3'utr	90	12
4.1205669	A	11	NM_001012614.1-CTBP1-10/10	3'utr	100	4
4.146057616	G	13	NM_001102653.1-OTUD4-21/21	3'utr	81	1
4.152041916	A	10	NM_001128924.1-SH3D19-13/13	3'utr	80	2
4.155457782	T	12	NM_002669.2-PLRG1-15/15	3'utr	85	16
4.159588855	A	14	NM_001008393.2-C4orf46-2/2	3'utr	104	3
4.165999084	T	16	NM_001100389.1-TMEM192-6/6	3'utr	107	18
4.17802760	T	12	NM_017741.3-DCAF16-3/3	3'utr	91	0
4.17804654	T	12	NM_017741.3-DCAF16-3/3	3'utr	93	1
4.57261373	A	12	NM_002703.3-PPAT-11/11	3'utr	100	2
4.71686217	A	11	NM_001098477.1-GRSF1-10/10	3'utr	93	2
4.71686233	T	5	NM_001098477.1-GRSF1-10/10	3'utr	80	4
4.73923143	A	12	NM_173827.2-COX18-6/6	3'utr	94	1
5.110835388	A	12	NM_139164.1-STARD4-6/6	3'utr	98	16
5.130761580	T	21	NM_001164387.1-RAPGEF6-29/29	3'utr	92	9
5.131817749	T	13	NM_002198.2-IRF1-10/10	3'utr	94	3
5.133738314	A	11	NM_080656.2-CDKN2AIPNL-3/3	3'utr	109	2
5.137524389	A	11	NM_004661.3-CDC23-16/16	3'utr	98	4
5.1463125	A	11	NM_024830.3-LPCAT1-14/14	3'utr	107	17
5.148875308	A	19	NM_001025105.1-CSNK1A1-11/11	3'utr	110	16
5.158630630	T	11	NM_144726.1-RNF145-2/11	coding	89	0
5.34908277	T	19	NM_002853.3-RAD1-6/6	3'utr	113	19
5.36193577	A	21	NM_001085411.1-C5orf33-12/12	3'utr	108	20
5.38940122	T	14	NM_152756.3-RICTOR-38/38	3'utr	93	1
5.53180803	A	11	NM_019087.2-ARL15-5/5	3'utr	82	8
5.79924029	A	10	NM_000791.3-DHFR-6/6	3'utr	81	2
5.87491918	T	10	NM_153354.3-TMEM161B-12/12	3'utr	88	0
5.95222364	A	14	NM_012081.5-ELL2-12/12	3'utr	100	13
5.98191373	T	13	NM_001270.2-CHD1-35/35	3'utr	84	0
6.10397894	A	11	NM_003220.2-TFAP2A-7/7	3'utr	83	0
6.110931683	T	11	NM_015076.3-CDK19-13/13	3'utr	96	5
6.110932989	A	12	NM_015076.3-CDK19-13/13	3'utr	85	5
6.111196179	A	11	NM_001634.4-AMD1-1/9	5'utr	100	14
6.129898732	A	11	NM_033515.2-ARHGAP18-15/15	3'utr	107	4
6.129899357	A	11	NM_033515.2-ARHGAP18-15/15	3'utr	80	0
6.137518956	T	7	NM_000416.2-IFNGR1-7/7	3'utr	97	7
6.30568235	A	11	NM_002714.2-PPP1R10-20/20	3'utr	85	19
6.74303747	T	13	NM_012434.4-SLC17A5-11/11	3'utr	99	2
7.137561928	A	11	NM_194071.2-CREB3L2-12/12	3'utr	98	2
7.148700759	A	6	NM_004911.4-PDIA4-10/10	3'utr	88	4
7.148767305	A	16	NM_152411.3-ZNF786-4/4	3'utr	97	19
7.16832296	T	11	NM_006408.3-AGR2-8/8	3'utr	104	19
7.21941187	A	12	NM_001127370.2-CDCA7L-11/11	3'utr	91	2
7.23544772	A	5	NM_013293.3-TRA2A-8/8	3'utr	102	3
7.54819994	A	11	NM_014302.3-SEC61G-4/4	3'utr	108	4
7.56079222	A	14	NM_004577.3-PSPH-8/8	3'utr	98	13
7.5660803	T	19	NM_207116.1-RNF216-17/17	3'utr	109	16
7.6730083	T	12	NM_006956.2-ZNF12-6/6	3'utr	82	1
7.75956541	A	12	NM_012479.3-YWHAG-2/2	3'utr	85	6
7.91742143	A	19	NM_001146152.1-CYP51A1-10/10	3'utr	99	20
7.91829672	T	15	NM_004912.3-KRIT1-19/19	3'utr	99	6
7.92190518	T	12	NM_001040057.1-FAM133B-12/12	3'utr	102	6
7.92235952	T	12	NM_001259.6-CDK6-8/8	3'utr	84	0
8.125325218	A	11	NM_194291.2-TMEM65-7/7	3'utr	113	16
8.143739806	T	13	NM_003724.2-JRK-2/2	3'utr	82	1
8.23049137	A	14	NM_003844.3-TNFRSF10A-10/10	3'utr	109	16
8.25286172	A	12	NM_017634.3-KCTD9-12/12	3'utr	102	1
8.25286188	A	7	NM_017634.3-KCTD9-12/12	3'utr	96	0
8.28204484	A	11	NM_018660.2-ZNF395-10/10	3'utr	92	1
8.37718708	A	13	NM_025151.4-RAB11FIP1-5/5	3'utr	108	5
8.38121670	T	14	NM_001102559.1-PPAPDC1B-7/7	3'utr	102	0
8.38175280	A	11	NM_017778.2-WHSC1L1-10/10	3'utr	93	10
8.42692468	A	12	NM_018105.2-THAP1-3/3	3'utr	96	2
8.53535765	T	11	NM_001083617.1-RB1CC1-24/24	3'utr	84	0
8.54959961	T	12	NM_006330.2-LYPLA1-9/9	3'utr	91	1
8.66515064	T	12	NM_018120.4-ARMC1-7/7	3'utr	86	4
8.75148893	A	16	NM_020647.2-JPH1-6/6	3'utr	107	8
8.95892993	A	11	NM_057749.1-CCNE2-12/12	3'utr	80	3
9.123524090	A	12	NM_012164.3-FBXW2-8/8	3'utr	83	1
9.125581559	A	13	NM_005388.4-PDCL-4/4	3'utr	81	4
9.127997490	T	14	NM_005347.3-HSPA5-8/8	3'utr	89	6
9.131071433	T	13	NM_015679.1-TRUB2-8/8	3'utr	101	1
9.132501413	A	11	NM_004878.4-PTGES-3/3	3'utr	82	1
9.135139196	T	11	NM_015046.5-SETX-26/26	3'utr	103	19
9.139956764	T	12	NM_178448.3-C9orf140-6/6	3'utr	105	2
9.14082668	T	12	NM_001190737.1-NFIB-11/11	3'utr	87	0
9.20346394	A	12	NM_004529.2-MLLT3-11/11	3'utr	93	5
9.33047211	A	14	NM_018225.2-SMU1-12/12	3'utr	104	1
9.33253980	T	12	NM_004323.5-BAG1-7/7	3'utr	82	0
9.74298536	A	12	NM_013390.2-TMEM2-24/24	3'utr	93	0
9.77598168	A	15	NM_152420.1-C9orf41-8/8	3'utr	105	10
9.86583180	T	6	NM_031263.2-HNRNPK-17/17	3'utr	86	0
9.86583801	A	10	NM_031263.2-HNRNPK-17/17	3'utr	81	2
X.118672384	T	20	NM_001170570.1-CXorf56-6/6	3'utr	83	3
X.128939305	T	13	NM_001008222.2-ZDHHC9-10/10	3'utr	86	0
X.48382100	T	18	NM_006579.2-EBP-2/5	5'utr	84	5
X.77082942	T	16	NM_032121.5-MAGT1-10/10	3'utr	112	11
